# Supplementary material for: A novel introgression line collection to unravel the genetics of climacteric ripening and fruit quality in melon
Source: Sci Rep. 2021 May 31;11:11364. doi: 10.1038/s41598-021-90783-6 (PMC8166866; doi:10.1038/s41598-021-90783-6)
Supplement: Supplementary file 3 — Supplementary Information 3. [file 41598_2021_90783_MOESM3_ESM.xlsx]

## Sheet: Average phenotype
Table S4 Average and SD values of phenotypic traits analyzed in the IL collection and the parental lines PS and Ved and raw phenotypic data.
Line	SSC		FW		FP		FA		FWI		FL		FS		ECD		EARO		EALF		HAR		FIR
	Mean	SD	Mean	SD	Mean	SD	Mean	SD	Mean	SD	Mean	SD	Mean	SD	Mean	SD	Mean	SD	Mean	SD	Mean	SD	Mean	SD
Ved	7.73333	1.69402	733.604	122.78	39.1051	2.04366	99.0525	9.9844	10.8712	0.547918	11.428	0.599839	1.05139	0.0244479	32.1667	1.40346	32.4167	1.24011	31.8333	3.06989	35.8333	2.36771	3.10521	0.638746
PS	10.45	2.47487	1125	352.139	54.9976	3.36194	182.265	3.47218	13.7499	0.71842	18.5335	1.13752	1.3476	0.0123037	42.5	7.77817	58.5	3.53553	58.5	3.53553	58.5	3.53553	3.0875	1.64402
PS1.1	7.45	0.974679	786.5	242.456	40.0903	4.38537	105.167	22.6587	11.284	1.59938	11.6332	0.941686	1.038	0.070098	31.8	0.447214	32.2	0.83666	33.6	3.64692	37	3.3665	2.8	0.491172
PS1.2	7.94	0.832466	581.2	67.2993	36.1231	1.43429	85.5887	7.4927	10.5969	0.425175	10.2438	0.701127	0.96684	0.0579022	32.8	0.447214	32.6	0.547723	32.6	0.547723	35.4	2.07364	2.83	0.430534
PS1.3	8.82	1.23976	513	73.13	34.6558	3.20535	77.7387	10.3405	9.63422	1.1165	10.2311	0.3665	1.06972	0.0851096	32.5	1.29099	33	1.58114	32.6667	1.63299	34.5	2.66458	3.2975	1.0896
PS1.4	8.21667	2.04393	685	296.583	37.2149	5.92539	91.7439	28.2105	10.1791	1.91693	11.1252	1.49252	1.10248	0.0658998	30.4	2.88097	31.8	0.83666	32.1667	1.16905	35.3333	2.06559	2.725	0.959069
PS2.1	7.66	1.37222	787.46	158.445	40.9747	4.20202	112.349	18.6143	12.507	1.48094	11.3665	0.602949	0.9143	0.0597047	30.2	0.83666	31	1.41421	31	1.41421	34	1.22474	0.6775	0.213307
PS2.2	8.88333	1.58419	435	29.4415	37.4768	5.87009	97.7816	31.054	10.6708	2.059	11.3122	1.55273	1.06992	0.0677736	36	1.41421	35.8333	1.60208	36.5	1.3784	40.3333	3.4448	3.86667	0.831139
PS3.1	9.44	2.5618	737.2	160.434	40.5749	2.80718	100.256	13.8223	11.2674	0.793999	11.3132	0.789006	1.00496	0.0501465	33	0	33	0	33	0	34	0.707	3.9825	2.9715
PS3.2	7.68	0.980816	642.4	120.045	37.0846	2.57882	90.9015	13.6164	10.48	0.940032	10.922	0.669918	0.868598	0.431247	34.3333	3.05505	34	2	31.5	4.72582	37	2.73861	3.125	1.0546
PS4.1	8.46	2.27882	394.8	77.4545	29.9847	2.30068	62.6633	9.06997	8.38518	0.640343	9.35673	0.669486	1.11637	0.0243604	33.75	2.5	33.25	1.70783	33	1.82574	37.5	1.91485	4.255	0.887174
PS4.2	9.08	2.25987	541.72	146.463	35.6832	4.22976	87.6346	18.399	10.1494	1.24831	10.7781	1.08067	1.0646	0.0337071	32.8333	2.13698	33.1667	1.94079	33.5	2.73861	36.3333	4.17931	3.8025	0.491204
PS4.3	6.56667	1.55263	905	212.594	41.4133	3.30982	113.469	16.7534	11.5422	1.16689	12.4185	0.74977	1.08025	0.0584202	32.6667	2.73252	33.1667	2.2286	33.1667	2.40139	36.1667	2.31661	2.41667	1.15603
PS4.4	7.725	1.42215	646.536	122.117	38.8002	5.8342	94.8803	16.032	10.1143	0.686423	11.6764	1.27376	1.15346	0.0820481	37.3333	0.57735	37	0	37	0	38.2	2.58844	3.41875	1.44772
PS5.1	5.76667	1.82062	657.333	130.376	36.56	3.06916	92.4021	14.7633	10.251	0.918533	11.2607	0.752658	1.10045	0.0364873	32.3333	1.50555	31.6667	0.816497	31.8333	0.752773	36.1667	1.32916	2.86458	0.497708
PS5.2	10.32	1.13666	548	191.139	34.5646	4.90784	81.0088	20.8301	9.7409	1.55078	10.3353	1.16028	1.06828	0.0622784	33.2	2.68328	33.5	3	33.2	2.68328	35	2.34521	3.955	0.513003
PS6.1	5.8	1.51	1189.6	315.47	43.49	6.46	129.55	37.67	12.67	1.98	12.77	2.12	1.01	0.1	33.6	4.51	34.2	1.1	35.2	2.39	38.4	2.7	2.57	0.96
PS6.2	7.36667	0.662319	818.667	189.165	41.5435	6.48697	117.148	40.9656	12.0142	2.14201	12.0777	1.84842	1.00912	0.0423833	34.3333	5.88784	36.6667	2.16025	37.6	3.36155	42.3333	4.0332	3.65208	0.730985
PS7.1	8.975	1.68399	665	272.223	38.6352	7.23415	90.3063	27.9127	10.3378	1.95049	10.8299	1.71045	1.05357	0.0455525	33.6667	1.50555	34.3333	1.96638	33.3333	1.75119	37.1667	3.43026	3.11875	0.352003
PS7.2	9.9	1.87972	533.062	187.705	34.3864	3.86115	78.2138	18.2523	9.53135	1.27328	10.3156	1.19165	1.08688	0.0915326	34.3333	0.516398	34.8333	0.983192	35	2.19089	38.1667	2.63944	3.19375	0.742848
PS7.3	8.78333	1.33629	664	195.432	36.3615	3.59846	90.8725	16.4613	10.3187	0.915414	10.9707	0.967484	1.0634	0.0175304	31.5	1.04881	31.8333	0.752773	32	0.894427	35.5	2.07364	3.41875	0.295883
PS8.1	8.55	2.42136	880	118.632	41.0669	2.11459	110.019	6.22038	11.4639	0.648306	12.1772	0.202948	1.0647	0.0551098	31.3333	1.36626	31.3333	1.36626	31.8333	0.983192	34.3333	2.25093	3.86667	1.11225
PS8.2	10.5857	0.73355	728.286	127.161	38.1515	2.59638	99.0003	12.6265	11.0104	1.15479	11.4062	0.613685	1.04297	0.087985	36.8333	3.18852	38.6667	4.13118	38.8	8.04363	45.5	5.1672	4.4375	1.2194
PS8.3	9.58333	0.673548	758.667	159.933	38.0592	1.4914	96.8749	9.04148	10.903	0.710916	11.2776	0.607214	1.0367	0.0644661	33.3333	1.0328	33	1.67332	33.6667	0.816497	37.3333	2.06559	4.30417	0.443894
PS9.1	6.84	0.88	910.4	255.96	41.85	4.81	115.14	21.01	12.11	1.26	11.92	1.05	0.99	0.03	33	3.16	32.67	3.01	33	3.16	35.67	2.42	2.1	0.49
PS9.2	9.25	3.24294	648.85	283.102	39.0556	7.85809	93.0865	29.7814	10.5982	2.05867	10.849	1.70856	1.03032	0.0507948	31.3333	1.52753	31.6667	2.08167	33	1.41421	34.5	0.57735	4.025	0.551891
PS9.3	9.78	1.40784	724.546	189.171	40.3915	5.18577	97.0919	19.7093	10.7061	1.39	11.242	0.948614	1.0557	0.0669154	33.5	4.94975	35	2.82843	35.5	2.12132	35.2	2.28035	2.9175	0.511248
PS9.4	7.54	0.673053	735.2	85.1775	37.3838	1.30213	95.0389	7.65839	10.4616	0.483866	11.3062	0.502186	1.0809	0.0150946	35	0	34.2	1.92354	35.4	4.39318	38.6	2.96648	2.96	0.40189
PS10.1	7.54	1.31263	442.4	114.572	32.1516	3.10467	69.9736	13.0849	9.54024	0.765874	9.07288	1.03622	0.9489	0.0338875	35	1.41421	34.8	1.48324	34.8	1.48324	36.8	2.48998	3.1575	0.677576
PS10.2	7.325	0.340343	639.84	161.51	39.8474	8.98089	89.5821	15.8369	10.722	1.25917	10.6807	0.70566	1.0009	0.05714	31.4	4.72229	32.8	2.68328	32.8	2.68328	37.6	2.88097	3.45	0.761782
PS11.1	8.6	2.14787	802	79.6157	40.4897	1.49289	107.73	9.58466	11.8047	0.765414	11.7157	0.464839	0.994275	0.0463307	32.4	1.14018	32.6	1.14018	34.6667	2.08167	36	2.16025	3.81875	0.53087
PS11.2	8.28	1.6285	537.172	131.579	35.057	3.21652	83.2946	13.1914	9.89965	0.813068	10.5622	0.810004	1.06777	0.0327318	29.5	4.50925	31.25	1.5	31.75	2.06155	34.5	4.12311	3.5975	0.549531
PS11.3	8	2.48697	761.44	162.048	40.5099	3.50386	109.584	20.0202	11.7069	1.24701	11.8694	0.929038	1.0164	0.0318002	29.8	0.83666	29.8	0.83666	30.3333	0.57735	34.6	1.51658	3.2875	0.732291
PS12.1	6.9	1.36382	812.825	127.562	39.4312	1.48383	107.205	8.07372	11.1792	0.279087	11.8999	0.647575	1.0639	0.0330691	32.2	2.48998	33.2	2.94958	33.8	2.48998	37.2	2.48998	2.82708	0.906295
PS12.2	8.08	2.12415	544.4	140.238	34.4432	3.50683	82.5144	16.2959	9.9187	1.04777	10.48	0.988049	1.05796	0.0287558	33.6	1.81659	34	2.12132	33.6	1.81659	35.8	2.16795	4.1825	0.753409
PS12.3	8.8	1.50997	916.667	201.854	40.8744	2.9512	114.048	18.9307	11.72	1.08917	12.2745	0.937558	1.04898	0.0291561	30.8	2.28035	30.3333	4.63321	33.75	2.21736	36.1667	2.48328	4.04375	0.840972

## Sheet: Raw phenotype data
Line	Year	Chr	ECOL	ARO	CD	ABS	EARO	ECD	EALF	HAR	FW	FIR	SSC	FP	FA	FL	FWI	FS	FC
PS1.1	2018	1	B	1	1	1	33	32	32	33	830	3125	8.8	415752	1143472	120269	11811	101827957	382488462
PS1.1	2018	1	B	1	1	1	33	32	33	NA	662	3.2	6.5	NA	NA	NA	NA	NA	NA
PS1.1	2018	1	B	1	1	1	32	32	40	41	1106	2.75	7.4	371782	920021	103505	110109	0.94002307	137750308
PS1.1	2018	1	B	1	1	2	31	31	31	36	548	2125	7.1	455992	1324062	131445	128905	101970443	100019538
PS1.1	2018	1	B	1	1	2	32	32	32	38	NA	NA	NA	360085	819144	96139	108204	0.88849765	134769
PS1.2	2019	1	NA	1	1	3	32	33	32	34	522	2.6	9.3	349837	788805	94742	103251	0.9176	526284
PS1.2	2019	1	NA	1	1	2	33	33	33	38	554	2.75	7.5	345142	784298	94996	104775	0.9067	2119986
PS1.2	2019	1	NA	1	1	1	32	32	32	37	694	32625	7.1	376016	94525	107823	112522	0.9582	521216
PS1.2	2019	1	NA	1	1	2	33	33	33	33	588	2275	8	375795	923143	108966	107569	1013	743504
PS1.2	2019	1	NA	1	1	2	33	33	33	35	548	32625	7.8	359364	837939	105664	101727	10387	532954
PS1.3	2018	1	B	1	1	3	31	31	31	33	612	3775	7.9	368385	932953	114681	106045	108143713	115897538
PS1.3	2018	1	B	1	1	2	34	34	34	38	506	31875	7.3	340709	764586	95123	101854	0.93391521	681426923
PS1.3	2018	1	B	0	0	3	NA	NA	31	31	543	4.9	10.4	388202	800365	95885	105029	0.91293833	143498538
PS1.3	2018	1	B	1	1	3	35	35	35	37	492	2325	9.5	327862	740021	91313	101981	0.89539228	663111538
PS1.3	2018	1	B	1	1	3	33	33	33	35	412	2.3	9	307631	649008	84709	96647	0.87647832	529466923
PS1.3	2018	1	B	1	1	3	32	32	32	33	NA	NA	NA	NA	NA	NA	NA	NA	NA
PS1.4	2018	1	B	0	0	3	NA	NA	34	34	332	4.1	9.8	295518	58196	7874	92202	0.85399449	171449538
PS1.4	2018	1	B	1	1	3	33	30	33	35	660	2.05	11.6	378242	898732	103505	110109	0.94002307	701946923
PS1.4	2018	1	B	1	1	2	32	34	32	37	696	18875	7.1	36763	94075	102362	114808	0.89159292	103168538
PS1.4	2018	1	B	1	1	2	32	26	32	37	1122	1825	6.4	458894	1333205	131191	130175	100780488	685835385
PS1.4	2018	1	B	1	1	3	31	31	31	32	404	35625	6.8	321404	642604	83312	96393	0.86429513	140008538
PS1.4	2018	1	B	1	1	1	31	31	31	37	896	2925	7.6	411207	1107386	111633	123825	0.90153846	109514538
PS10.1	2019	10	NA	1	1	3	37	37	37	39	324	2225	8.8	295518	556167	79756	86741	0.9195	516794
PS10.1	2019	10	NA	1	1	3	34	34	34	35	476	29625	6.5	337489	76.08	96393	99822	0.9656	715124
PS10.1	2019	10	NA	1	1	2	35	35	35	40	318	32125	8.9	280963	560434	79248	87376	0.907	756746
PS10.1	2019	10	NA	1	1	3	33	34	33	35	546	3275	6	347474	802256	97663	101092	0.9661	887564
PS10.1	2019	10	NA	1	0	2	35	NA	35	35	548	41125	7.5	346137	819023	100584	101981	0.9863	980504
PS10.2	2018	10	B	1	1	1	33	32	33	38	568	4	7.3	350664	821127	100076	104394	0.95863747	57469
PS10.2	2018	10	B	1	1	2	33	33	33	38	446	41875	7.2	322905	708268	93599	97917	0.95590143	113039538
PS10.2	2018	10	B	1	1	2	31	31	31	35	762	29875	7.8	39463	1019856	114173	11303	101011236	530766923
PS10.2	2018	10	N	1	1	1	37	37	37	42	783.36	2625	7	NA	1034033	121031	111887	108172531	687773077
PS10.2	2018	10	B	1	1	2	30	NA	30	35	NA	NA	NA	NA	NA	NA	NA	NA	NA
PS11.1	2018	11	B	1	1	1	32	32	37	NA	NA	NA	NA	NA	NA	NA	NA	NA	NA
PS11.1	2018	11	B	1	1	0	33	32	NA	36	684	3125	9	384498	953982	108839	11049	0.98505747	962135385
PS11.1	2018	11	B	1	1	1	34	34	34	39	842	4325	8.2	407558	107854	115316	120904	0.95378151	179907538
PS11.1	2018	11	B	1	1	1	31	31	33	35	826	4125	6	407128	1088866	121539	117602	103347732	834645385
PS11.1	2018	11	B	1	1	0	33	33	NA	34	856	3.7	11.2	420403	1187831	126492	119634	105732484	176151
PS11.2	2018	11	NA	NA	NA	NA	NA	NA	NA	NA	537.86	3.2	8.1	343521	785171	9525	104521	0.91130012	102832538
PS11.2	2018	11	B	1	1	3	30	30	30	32	752	3	10.9	399309	1000867	10922	116078	0.94091904	204375538
PS11.2	2018	11	B	1	1	1	32	32	34	38	422	34375	7.9	315382	674465	87503	96393	0.90777339	126733
PS11.2	2018	11	B	1	1	1	33	33	33	38	536	41875	8.1	335905	803335	97028	103886	0.93398533	138076538
PS11.2	2018	11	B	1	1	3	30	23	30	30	438	41625	6.4	32954	748123	97409	98425	0.98967742	189255538
PS11.3	2018	11	B	1	1	3	31	31	31	34	576	3.5	5.1	380883	870251	105156	108712	0.96728972	125964538
PS11.3	2018	11	B	1	1	3	30	30	30	33	609.2	4225	11.4	361981	910687	10414	109093	0.95459837	176564538
PS11.3	2018	11	B	1	1	0	30	30	NA	37	848	2525	9	424587	1227651	124714	126111	0.98892246	137995538
PS11.3	2018	11	B	1	1	1	29	29	30	34	822	3625	6.1	407335	1138133	118364	121285	0.97591623	133614538
PS11.3	2018	11	B	1	1	0	29	29	NA	35	952	25625	8.4	450711	133246	132969	12827	103663366	134988308
PS12.1	2018	12	B	1	1	3	38	36	38	41	914	27125	8.1	409113	1141782	113919	125349	0.90881459	149659538
PS12.1	2018	12	B	1	1	0	33	30	32	35	634	2575	5.2	373803	959563	10795	110109	0.98039216	645945385
PS12.1	2018	12	B	1	1	1	32	32	32	35	809.3	193333333	7.9	395661	1069703	111506	118999	0.93703308	131661538
PS12.1	2018	12	B	1	1	3	33	33	33	38	NA	NA	NA	NA	NA	NA	NA	NA	NA
PS12.1	2018	12	B	1	1	2	30	30	34	37	894	40875	6.4	398673	1117151	113792	121539	0.93625914	79743
PS12.2	2018	12	B	1	1	0	33	33	33	34	566	4	5.5	346841	828005	10.16	103886	0.97799511	920005385
PS12.2	2018	12	B	1	1	1	36	34	34	39	552	3.25	7.5	353668	867026	100838	109093	0.92433062	322195385
PS12.2	2018	12	B	1	1	3	36	36	36	37	384	39375	6.9	300162	629233	84963	92837	0.91518468	103492538
PS12.2	2018	12	B	1	1	3	34	34	34	35	462	5.3	10.6	326567	735421	94869	99314	0.95524297	178893538
PS12.2	2018	12	VC	1	1	3	31	31	31	34	758	4425	9.9	39492	1066037	113665	118872	0.95619658	162860538
PS12.3	2018	12	B	1	1	1	32	32	33	38	900	4975	8.3	409057	1143436	118872	122555	0.96994819	156499538
PS12.3	2018	12	B	1	1	3	33	27	33	33	570	40625	11.2	35851	803987	9779	10541	0.92771084	154468538
PS12.3	2018	12	B	1	1	0	33	33	NA	38	1116	4575	8	437631	1304157	124968	131445	0.95072464	148736538
PS12.3	2018	12	B	1	0	3	32	NA	32	33	830	3.05	10.1	393116	1060098	111633	121412	0.91945607	201474538
PS12.3	2018	12	B	1	1	0	NA	31	NA	37	994	3	7.9	420733	1239209	124079	125603	0.98786653	104341
PS12.3	2018	12	B	1	1	1	31	31	37	38	1090	4.6	7.3	433418	1291975	125857	130048	0.96777344	968355385
PS2.1	2018	2	B	1	1	3	31	30	31	33	667.3	1025	8.5	378663	992698	113157	110109	102768166	598065385
PS2.1	2018	2	B	1	1	3	33	30	33	34	846	0.6125	7.5	431002	1192643	127762	117221	108992416	404164615
PS2.1	2018	2	B	1	1	3	31	31	31	33	616	0.725	9.4	367292	930372	112776	105791	106602641	445255385
PS2.1	2018	2	B	1	1	2	31	31	31	36	790	0.5	7.1	400706	1097625	122682	113919	107692308	711673077
PS2.1	2018	2	B	1	1	2	29	29	29	34	1018	0.525	5.8	471071	1404104	148971	121285	122827225	744545385
PS2.2	2018	2	B	1	1	2	38	38	38	43	NA	NA	NA	404229	1080333	115993	117687	0.98560589	66672
PS2.2	2018	2	B	1	1	2	36	36	37	42	452	49375	8.7	455989	1413672	135297	133265	101524781	904963077
PS2.2	2018	2	B	1	1	3	36	36	36	37	430	3175	10.7	318608	683547	8.89	96139	0.92470277	726595385
PS2.2	2018	2	B	1	1	2	34	34	37	43	446	38875	6.3	327538	737123	89069	103124	0.86370777	117938308
PS2.2	2018	2	B	1	1	3	34	35	34	35	446	33125	10.4	32447	714229	88392	10033	0.88101266	180173538
PS2.2	2018	2	B	1	1	2	37	37	37	42	458	3075	8.8	417776	123799	122597	128185	0.95640676	61179
PS2.2	2018	2	NA	NA	NA	NA	NA	NA	NA	NA	378	48125	8.4	NA	NA	NA	NA	NA	NA
PS3.1	2019	3	NA	1	1	3	33	33	33	34	636	3475	8.8	36527	913684	104902	109601	0.9571	155996
PS3.1	2019	3	NA	1	1	0	33	33	33	34	626	9.1	9.3	44082	94379	113665	107696	10554	343464
PS3.1	2019	3	NA	1	1	3	33	33	33	34	1004	18875	8.1	420956	1237815	123571	126746	0.9749	926076
PS3.1	2019	3	NA	1	1	2	33	33	33	35	772	35375	13.8	399381	1013029	117602	110617	10631	476704
PS3.1	2019	3	NA	1	1	3	33	33	33	33	648	19125	7.2	402318	904506	105918	108712	0.9743	1035286
PS3.2	2018	3	B	1	1	1	35	35	35	40	532	2575	7.9	342946	796306	95758	103886	0.92176039	99062
PS3.2	2018	3	B	1	0	3	35	NA	35	35	604	4825	8.7	373024	836763	100457	105537	0.95186522	115074
PS3.2	2018	3	B	1	1	2	35	37	NA	40	562	2.7	8.4	346587	807276	97917	104775	0.93454545	736625385
PS3.2	2018	3	N	1	1	3	NA	NA	NA	35	682	3.4	7.1	39.14	1003425	114808	112268	102262443	174758
PS3.2	2018	3	B	1	1	1	31	31	31	35	832	2125	6.3	400274	1101303	115062	119634	0.96178344	128113538
PS4.1	2018	4	B	NA	NA	NA	NA	NA	NA	NA	284	4.2	11.8	270536	516657	75565	85852	0.88017751	188284538
PS4.1	2018	4	B	1	1	2	33	33	32	37	494	37375	9.6	324611	72985	91059	100965	0.90188679	109616538
PS4.1	2018	4	B	1	1	3	35	37	35	39	420	3675	7.9	NA	NA	NA	NA	NA	NA
PS4.1	2018	4	B	1	1	2	34	34	34	39	364	5.8	6.1	294867	599125	83439	90551	0.92145863	43201
PS4.1	2018	4	B	1	1	3	31	31	31	35	412	38625	6.9	309373	660899	85344	96901	0.88073394	206917538
PS4.2	2018	4	B	1	1	3	32	32	32	33	402	4.35	11.9	400775	106877	115189	117856	0.97737069	520646923
PS4.2	2018	4	B	1	1	1	32	32	32	35	726.32	3475	9.6	400775	106877	115189	117856	0.97737069	520646923
PS4.2	2018	4	NA	1	1	3	37	37	39	44	366	NA	NA	291757	596052	83185	89916	0.92514124	47203
PS4.2	2018	4	B	1	1	3	33	33	33	35	614	3.5	7.2	354592	879295	101092	108458	0.93208431	139683538
PS4.2	2018	4	B	1	1	3	32	31	32	33	482	4325	10.3	328768	748921	93218	100965	0.92327044	976205385
PS4.2	2018	4	B	1	1	1	33	32	33	38	660	33625	6.4	364323	896268	101092	111633	0.90557452	442136923
PS4.3	2018	4	B	1	1	2	35	35	36	40	1028	1975	7.7	437479	123387	128143	127889	10019861	130205538
PS4.3	2018	4	B	1	1	3	33	33	33	37	1220	2275	8.2	446249	1374594	128905	132715	0.97129187	165491538
PS4.3	2018	4	B	1	1	2	29	29	29	33	804	0.975	5.2	396375	1059212	111633	120142	0.92917548	122600538
PS4.3	2018	4	B	1	1	3	35	36	35	36	832	4475	4.6	427794	1104703	112522	12319	0.91340206	182320538
PS4.3	2018	4	B	1	1	3	33	33	33	35	598	2675	5.8	356203	878127	9779	111887	0.87400681	151703538
PS4.3	2018	4	B	1	1	3	34	30	33	36	948	2125	7.9	42.07	1157656	113538	129286	0.87819253	807575385
PS4.4	2018	4	NA	NA	NA	NA	NA	NA	NA	37	464.88	1.5	6.7	335067	727968	91059	101727	0.89513109	384893077
PS4.4	2018	4	B	1	1	2	37	38	37	42	594	3.95	8.4	35365	870677	97282	111252	0.87442922	153521
PS4.4	2018	4	B	1	1	3	37	37	37	38	664	49375	9.4	374492	949663	104521	114173	0.91546162	186668538
PS4.4	2018	4	B	1	1	3	37	37	37	39	762	32875	6.4	391653	1055985	10795	12065	0.89473684	174722538
PS4.4	2018	4	NA	0	NA	NA	NA	NA	NA	35	747.8	NA	NA	485147	1139722	104902	136017	0.77124183	167904462
PS5.1	2018	5	B	1	1	3	31	31	31	35	484	2375	7.7	320783	720799	91059	10033	0.90759494	151763538
PS5.1	2018	5	B	1	1	1	32	32	32	37	620	37625	6.2	362263	889321	102362	110617	0.92537313	988355385
PS5.1	2018	5	B	1	1	3	33	33	33	34	642	28125	7.7	362466	895342	99695	112522	0.88600451	159885538
PS5.1	2018	5	B	1	1	1	32	32	32	37	612	24375	3	370319	954846	10287	115443	0.89108911	905055385
PS5.1	2018	5	B	1	1	1	31	31	32	37	708	2.95	5.2	360836	906066	99949	113157	0.88327722	145634
PS5.1	2018	5	B	1	1	2	31	35	31	37	878	2.85	4.8	416936	1177751	119126	123571	0.96402878	98509
PS5.2	2018	5	B	NA	1	3	NA	32	32	33	756	46875	9.9	408269	1015917	112395	11.43	0.98333333	134706538
PS5.2	2018	5	B	1	1	3	37	37	37	39	350	3.45	11.1	294495	573597	78867	90805	0.86853147	101573538
PS5.2	2018	5	B	1	1	3	31	31	31	34	696	3.5	8.9	375767	983813	108712	114681	0.94795127	117277
PS5.2	2018	5	B	1	1	3	31	31	31	34	590	41875	9.9	350584	870561	104394	105029	0.99395405	132485538
PS5.2	2018	5	B	1	1	3	35	35	35	35	348	3.95	11.8	299116	606552	82677	91948	0.89917127	135824538
PS6.1	2020	6	B	1	1	2	34	33	34	38	1538	1725	5.8	486499	1634223	139954	146812	0.9533	139221385
PS6.1	2020	6	B	1	1	2	36	36	39	43	890	3575	6.2	410563	1168712	125222	118618	10557	132064385
PS6.1	2020	6	B	1	1	4	33	26	33	36	1088	1.75	8	332914	72426	91694	100584	0.9116	231489385
PS6.1	2020	6	B	1	1	3	34	36	36	37	1512	2175	3.9	483723	1626713	141732	146304	0.9688	938756923
PS6.1	2020	6	B	1	1	2	34	37	34	38	920	3625	5.1	46063	1323651	139954	121285	11539	150989077
PS6.1	2020	6	B	1	1	4	35	30	35	35	966	1075	5	424135	1224898	120777	129159	0.9351	593170769
PS6.2	2018	6	B	1	1	1	38	38	38	38	722	2.55	7.6	39492	1004092	112776	112014	100680272	767715385
PS6.2	2018	6	B	1	1	1	38	40	42	48	758	45625	6.4	396012	988554	111252	110744	100458716	325093077
PS6.2	2018	6	B	1	1	0	36	30	NA	44	814	35125	6.7	526539	1891638	156633	153247	102209505	301268462
PS6.2	2018	6	VC	1	1	2	39	39	39	45	600	41375	7.7	355792	879846	100923	109389	0.92260648	995585385
PS6.2	2018	6	B	1	1	2	33	34	33	38	1160	3.15	7.7	44598	1376731	130937	132207	0.99039385	853275385
PS6.2	2018	6	B	1	1	2	36	25	36	41	858	4	8.1	40391	1093293	119126	118491	100535906	116973538
PS7.1	2018	7	V	1	1	3	34	34	33	36	NA	NA	NA	NA	NA	NA	NA	NA	NA
PS7.1	2018	7	VC	1	1	1	38	36	36	41	262	2.8	6.6	286028	487655	74168	82804	0.89570552	116009
PS7.1	2018	7	VC	1	1	1	34	32	32	38	822	2.85	9.1	390227	1025987	111633	115443	0.9669967	82964
PS7.1	2018	7	VC	1	1	2	34	34	34	41	NA	NA	NA	NA	NA	NA	NA	NA	NA
PS7.1	2018	7	VC	1	1	1	32	32	31	33	838	3525	9.7	412571	1089854	113411	119507	0.94899044	131447
PS7.1	2018	7	VC	1	1	3	34	34	34	34	738	3.3	10.5	456584	1008754	11.43	115443	0.99009901	178241538
PS7.2	2018	7	V	1	1	3	34	34	34	37	360	2.8	9.8	29481	612996	86487	89916	0.96186441	120778
PS7.2	2018	7	VC	1	1	3	36	35	34	36	524	4075	10	357985	812085	101219	102489	0.98760843	134769
PS7.2	2018	7	VC	1	1	2	34	34	34	39	796	3.5	7.6	386397	1026021	110363	118872	0.9284188	764355385
PS7.2	2018	7	VC	1	1	3	34	34	33	35	452.25	2.4	12.2	336262	67745	83185	101346	0.82080201	834175385
PS7.2	2018	7	VC	1	1	2	36	34	39	42	NA	NA	NA	NA	NA	NA	NA	NA	NA
PS7.2	2018	7	V	1	1	2	35	35	36	40	NA	NA	NA	NA	NA	NA	NA	NA	NA
PS7.3	2018	7	B	1	1	1	32	32	32	38	568	34375	7	344513	821264	99441	104775	0.94909091	501796923
PS7.3	2018	7	B	1	1	3	32	30	33	34	1030	30625	7.8	429434	1210502	119253	127381	0.93619143	985535385
PS7.3	2018	7	B	1	1	2	32	32	32	37	648	39375	8.9	364918	908232	103632	109474	0.94663573	130533538
PS7.3	2018	7	B	1	1	3	31	31	31	34	654	3275	8.4	363176	897645	101727	110363	0.92174914	978045385
PS7.3	2018	7	B	1	1	3	31	31	31	33	636	3.3	10.4	357763	897056	103886	107823	0.96348645	130510538
PS7.3	2018	7	B	1	1	3	33	33	33	37	448	3.5	10.2	321886	717652	91186	98425	0.92645161	852155385
PS8.1	2018	8	B	1	1	3	33	33	33	34	780	3625	4.8	39084	1033433	109347	11811	0.92580645	139797
PS8.1	2018	8	B	1	1	2	32	32	32	38	778	25625	6.2	394945	1037545	107188	122809	0.87280248	996195385
PS8.1	2018	8	B	1	1	1	31	31	31	35	886	33625	9.6	41445	1118253	115189	12319	0.93505155	130287
PS8.1	2018	8	B	1	1	3	32	32	33	34	1086	3625	10.2	41445	1118253	115189	12319	0.93505155	130287
PS8.1	2018	8	B	1	1	3	29	29	31	31	936	5875	10.5	448903	1201433	125857	122682	102587992	151298538
PS8.1	2018	8	B	1	1	3	31	31	31	34	814	4.15	10	400428	1092253	115062	12065	0.95368421	127973538
PS8.2	2018	8	B	1	1	0	47	43	44	49	586	5875	9.9	349488	827732	99314	104648	0.94902913	177745
PS8.2	2018	8	B	1	1	1	37	36	NA	42	808	3975	10.6	390704	1048459	110744	119253	0.9286475	128304
PS8.2	2018	8	B	1	1	2	36	36	36	40	616	3125	9.8	361493	88793	100076	109728	0.91203704	21555
PS8.2	2018	8	B	1	1	1	37	35	48	54	920	5475	10.9	427612	1227846	125815	122936	102341869	213539308
PS8.2	2018	8	B	1	1	1	37	34	39	43	810	2.85	12	377449	997945	106934	117221	0.91224269	211023
PS8.2	2018	8	NA	NA	NA	NA	NA	NA	NA	NA	748	4.2	10.5	395694	1061314	111506	117729	0.94714132	166706
PS8.2	2018	8	B	1	1	0	38	37	NA	45	610	55625	10.4	35514	892384	98425	111379	0.88369441	260605
PS8.3	2018	8	VC	1	1	3	33	33	33	35	706	39125	8.8	37541	954466	105664	114046	0.92650334	210103538
PS8.3	2018	8	NA	NA	NA	NA	NA	NA	NA	NA	1006	44625	9.9	37541	954466	105664	114046	0.92650334	210103538
PS8.3	2018	8	VC	1	1	3	33	33	33	35	574	3.95	9.7	366999	843761	98298	106553	0.92252682	191749538
PS8.3	2018	8	B	1	1	1	30	32	34	37	880	5075	10.7	399063	1118751	114046	121412	0.93933054	182504538
PS8.3	2018	8	NA	1	1	1	34	34	34	39	636	4.4	9.2	367251	93634	112776	105029	107376058	157435538
PS8.3	2018	8	B	1	1	2	35	35	35	40	NA	NA	NA	NA	NA	NA	NA	NA	NA
PS8.3	2018	8	V	1	1	1	33	33	33	38	750	4025	9.2	39942	1004711	117729	11557	101868132	123050538
PS9.1	2020	9	B	1	1	4	27	27	27	31	574	22125	5.4	357119	873693	104521	104267	10024	902873077
PS9.1	2020	9	B	1	1	4	34	34	34	37	966	14875	7.8	418273	1153499	118364	124206	0.953	477616154
PS9.1	2020	9	B	1	1	4	33	33	33	36	1134	25625	7	459889	1321726	127889	130683	0.9786	413386154
PS9.1	2020	9	B	1	1	3	32	33	33	38	NA	NA	NA	NA	NA	NA	NA	NA	NA
PS9.1	2020	9	B	1	1	4	35	36	36	36	1156	16875	7	47085	1384068	130556	134112	0.9735	606396154
PS9.1	2020	9	B	1	1	4	35	35	35	36	722	2525	7	386399	102.39	114554	112268	10204	656596154
PS9.2	2018	9	B	1	1	1	31	31	32	35	684	4.05	7.6	416649	998246	113665	112649	100901917	171791538
PS9.2	2018	9	B	NA	NA	NA	NA	NA	NA	NA	NA	NA	NA	NA	NA	NA	NA	NA	NA
PS9.2	2018	9	B	1	1	3	34	33	34	34	270	4275	10.4	27458	509022	76962	8382	0.91818182	154033538
PS9.2	2018	9	B	1	1	0	30	30	NA	34	956	3.25	5.8	422191	1209993	125095	12319	101546392	79221
PS9.2	2018	9	B	1	1	3	NA	NA	NA	35	685.4	4525	13.2	448804	1006198	108204	11.43	0.94666667	822278462
PS9.3	2018	9	NA	NA	NA	3	NA	NA	NA	35	770.44	2825	11.4	443335	1027948	108966	118364	0.92060086	792165385
PS9.3	2018	9	NA	1	1	3	NA	NA	NA	35	775.9	3.15	9.6	448804	1006198	108204	11.43	0.94666667	976154615
PS9.3	2018	9	V	NA	NA	3	NA	NA	NA	33	528.72	2.3	8.1	343559	752647	9017	103378	0.87223587	572965385
PS9.3	2018	9	B	1	1	3	37	37	37	39	555.67	26625	8.8	351577	815602	100076	102108	0.9800995	383165385
PS9.3	2018	9	B	1	1	NA	33	30	34	34	992	3.65	11	432302	1252202	127889	123952	10317623	136259538
PS9.4	2018	9	B	1	1	2	35	35	35	40	758	30875	6.9	379866	991159	106553	116078	0.91794311	341411462
PS9.4	2018	9	B	1	0	3	37	NA	43	43	706	3.5	7.8	377529	955888	10668	112903	0.94488189	37021
PS9.4	2018	9	B	1	0	3	34	NA	34	36	604	24125	7.6	354635	841137	97409	106045	0.91856287	322894462
PS9.4	2018	9	B	1	1	1	33	35	33	38	826	2775	8.5	383322	1013372	107823	117221	0.91982665	390339
PS9.4	2018	9	B	1	0	3	32	NA	32	36	782	3025	6.9	NA	NA	NA	NA	NA	NA
VED	2018	VED	NA	NA	NA	NA	NA	NA	NA	NA	556	3525	11	395637	1048696	113284	117475	0.96432432	165592462
VED	2018	VED	NA	NA	NA	NA	NA	NA	NA	NA	834	NA	NA	39651	1015206	112014	114173	0.9810901	306094615
VED	2018	VED	NA	NA	NA	NA	NA	NA	NA	NA	700	29125	6.8	395269	1015883	109855	116205	0.94535519	148839462
VED	2018	VED	NA	NA	NA	NA	NA	NA	NA	NA	768	1475	6.5	402455	101325	109601	118237	0.92696026	236307
VED	2018	VED	NA	NA	NA	NA	NA	NA	NA	NA	872	2775	9.1	403322	1106596	113284	119761	0.94591729	477995385
VED	2018	VED	NA	NA	NA	NA	NA	NA	NA	NA	736.7	3.9	10.2	391348	1022845	112141	114554	0.9789357	135170538
VED	2018	VED	NA	NA	NA	NA	NA	NA	NA	NA	802	3.3	10.5	395641	1067095	113792	118999	0.95624333	122008538
VED	2018	VED	NA	NA	NA	NA	NA	NA	NA	NA	541.6	1.25	8.5	341979	787824	97917	102235	0.95776398	902904615
VED	2018	VED	B	1	1	2	32	32	33	35	734	2625	9.5	383427	1027938	111379	115316	0.96585903	584305385
VED	2018	VED	B	1	1	3	34	30	34	35	641.25	3575	11.9	381188	910542	105791	109093	0.96973225	928885385
VED	2018	VED	B	1	1	1	32	33	34	41	572	2.65	7.2	423898	837677	99314	104775	0.94787879	59747
VED	2018	VED	B	1	1	2	33	32	32	38	872	45375	8.2	408374	1113995	112141	12319	0.91030928	144842
VED	2018	VED	B	1	1	2	33	33	33	38	692	3275	7.5	364613	909276	102743	111633	0.92036405	53928
VED	2019	VED	NA	1	1	2	35	35	35	37	414	3175	6.2	379813	941077	108331	109474	0.9896	657984
VED	2019	VED	NA	1	1	2	35	35	35	42	538	2.2	8	354007	770002	91059	105791	0.8607	608906
VED	2019	VED	NA	1	1	1	35	35	35	35	842	37375	10.9	403828	1104682	118872	119761	0.9926	419474
VED	2019	VED	NA	1	1	2	34	34	34	39	580	3125	11.4	429036	1267168	131445	123698	10626	281726
VED	2019	VED	NA	1	1	2	NA	NA	NA	NA	888	2825	5.8	429598	115487	118618	122555	0.9679	221866
VED	2020	VED	B	1	1	3	35	36	35	40	1528	2	7.1	485668	1644304	145796	140039	10411	103103077
VED	2020	VED	B	1	1	4	31	31	31	35	1036	1625	4.2	43619	1235668	120142	130048	0.9238	527113846
VED	2020	VED	B	1	1	4	31	31	31	33	902	203125	7.9	418039	1153678	110871	128651	0.8618	722016154
VED	2020	VED	B	1	1	4	33	33	33	33	838	2975	8.1	393411	1070367	108712	124333	0.8744	801420769
VED	2020	VED	B	1	1	4	34	34	34	39	798	13125	5	396049	1062201	111506	119888	0.9301	911393846
VED	2020	VED	B	1	1	4	36	36	36	36	1460	1.55	5.9	49098	1605231	135763	147574	0.92	683050769
VED	2020	VED	B	1	1	4	35	35	35	36	1126	2.75	10.5	444442	1288894	120777	13335	0.9057	585029231
VED	2020	VED	B	1	1	4	35	36	35	36	1002	4.85	NA	416328	1217706	121539	127381	0.9541	927336154
VED	2020	VED	B	1	1	4	34	35	34	35	1146	4	6	452546	1345747	125222	135763	0.9224	860716154
VED	2020	VED	B	1	1	4	35	37	35	37	1262	2175	8	453466	1390047	122301	139573	0.8763	582989231
VED	2020	VED	B	1	1	4	37	37	37	38	NA	2625	9.5	419318	111213	113665	122301	0.9294	478639231
VED	2020	VED	B	1	1	4	31	32	31	32	866	14375	7.9	402172	1114809	10795	128651	0.8391	113820615
VED	2020	VED	B	1	1	4	33	34	33	35	1302	2.85	8.6	479886	1481712	13716	136652	10037	191256923
VED	2020	VED	B	1	1	3	32	33	32	37	798	1375	9	380769	1026408	10922	117602	0.9287	343653846
VED	2020	VED	B	1	1	4	34	34	33	35	868	3.15	10.2	407068	1104409	110744	123063	0.8999	612016154
VED	2020	VED	B	1	1	4	35	36	35	38	1080	1.5	5	429747	1285107	125857	129032	0.9754	231160385
VED	2020	VED	B	1	1	3	34	34	34	39	1620	1775	7.8	45004	1238635	122936	127889	0.9613	127187385
VED	2020	VED	B	NA	NA	NA	NA	NA	NA	35	NA	3.45	6.2	351436	796574	99441	102616	0.9691	123667923
VED	2020	VED	B	NA	NA	NA	NA	NA	NA	36	1160	4375	5.6	444617	1364391	132461	123952	10686	353040769
VED	2020	VED	B	1	1	NA	36	36	36	NA	1108	25125	7.5	435835	1285785	128397	127635	1006	779909231
VED	2020	VED	B	1	1	4	34	35	34	35	604	3.4	9	356367	855071	99695	108966	0.9149	578566154
VED	2020	VED	B	1	1	4	34	36	34	37	1090	15125	9	42463	1263323	121666	129794	0.9374	171199385
VED	2020	VED	B	1	1	4	32	34	32	35	1046	14625	5	446736	133868	129032	13208	0.9769	713276154
VED	2020	VED	B	1	1	4	32	28	32	32	NA	NA	NA	40234	1049329	111252	119888	0.928	685840769
VED	2020	VED	B	1	1	3	30	31	31	36	1088	0.5	4	430393	1272702	115697	135636	0.853	174643077
VED	2020	VED	B	1	1	4	31	30	32	34	1170	1625	7.5	464641	143181	135001	135382	0.9972	246503846
