# Supplementary material for: A novel introgression line collection to unravel the genetics of climacteric ripening and fruit quality in melon
Source: Sci Rep. 2021 May 31;11:11364. doi: 10.1038/s41598-021-90783-6 (PMC8166866; doi:10.1038/s41598-021-90783-6)
Supplement: Supplementary file 4 — Supplementary Information 4. [file 41598_2021_90783_MOESM4_ESM.xlsx]

## Sheet: a. Set 1 of SNPs
Table S5 Information about the SNPs used to develop and genotype the IL collection. A. Set 1 of SNPs
ID SNP	Chromosome	Position v3.6.1	Seasons used	Primer allele 1	Primer allele 2	Common primer	Substituted by (if needed)	Chromosome	Position v3.6.1	Seasons used	Primer allele 1	Primer allele 2	Common primer	Substituted by (if needed)	Chromosome	Position v3.6.1	Seasons used	Primer allele 1	Primer allele 2	Common primer	Substituted by (if needed)
Cm0404	1	773409	2015	GAAGGTGACCAAGTTCATGCTTAAGGTGACGGCAAAGGAACGT	GAAGGTCGGAGTCAACGGATTAAGGTGACGGCAAAGGAACGG	CTGCATGGCTGCTAAAGTGGACAAA	chr1_576088	1	575780	2016-spring	GAAGGTGACCAAGTTCATGCTACTTAGAAGATAATCTGATCTTCCCCA	GAAGGTCGGAGTCAACGGATTCTTAGAAGATAATCTGATCTTCCCCG	GATTGAGGTTGGGTTAGTTTTGATATCTTT	chr1_218176	1	218176	2016-summer	GAAGGTGACCAAGTTCATGCTCAGCTATAAATACTGTTCAAGTGGGT	GAAGGTCGGAGTCAACGGATTCAGCTATAAATACTGTTCAAGTGGGA	TGCATATAGTTTCTTTCATCCACCCTCT
chr1_8391452	1	8843941	2015, 2016-spring, 2016-summer	GAAGGTGACCAAGTTCATGCTTGCAAGGAGACAAGTTGAGTAAGTTT	GAAGGTCGGAGTCAACGGATTGCAAGGAGACAAGTTGAGTAAGTTG	CGAGATGACACGCTGGATGCCTA
chr1_21873660	1	23119874	2015, 2016-spring, 2016-summer	GAAGGTGACCAAGTTCATGCTCAGCACAGTCCAACAGCGAATAC	GAAGGTCGGAGTCAACGGATTACAGCACAGTCCAACAGCGAATAT	TTGATAGACTAAGAAATCGGGAACCTCAT
chr1_35183938	1	36837757	2015, 2016-spring, 2016-summer	GAAGGTGACCAAGTTCATGCTGAATTCAATTATACATCATCCAACATGTC	GAAGGTCGGAGTCAACGGATTCGAATTCAATTATACATCATCCAACATGTT	AATCGGTTAGACAAATCTTGCCATGTGAT
Cm0357	2	732043	2015, 2016-spring, 2016-summer	GAAGGTGACCAAGTTCATGCTGATAAACTTAATGAGATGTTAGAATGTATAAG	GAAGGTCGGAGTCAACGGATTGATAAACTTAATGAGATGTTAGAATGTATAAA	CTTCTCTTCCTCAATTTCATTCTCTGCTA
chr2_9867281	2	10668557	2015, 2016-spring	GAAGGTGACCAAGTTCATGCTAAGGTAATGTTTCTCCAGACAAGTTTG	GAAGGTCGGAGTCAACGGATTAAGGTAATGTTTCTCCAGACAAGTTTC	CAATGAGGATCTGAACTTGTTTGGAGAAT	chr2_9701046	2	9701046	2016-summer	GAAGGTGACCAAGTTCATGCTCTCAAATCTGCATTACAAGTATTGG	GAAGGTCGGAGTCAACGGATTATCCTCAAATCTGCATTACAAGTATTGA	CGTATGATCATCCAGACGGAGGTT
chr2_17457787	2	18280428	2015	GAAGGTGACCAAGTTCATGCTTCATATGCTTATTGGTTGTATGGTC	GAAGGTCGGAGTCAACGGATTCTTCATATGCTTATTGGTTGTATGGTT	GAGTGAAATTTAATTCTATCTTAAAGTCTA	chr2_17412329	2	18235153	2016-spring, 2016-summer	GAAGGTGACCAAGTTCATGCTAAGACCACAATGACTATAATAAAATTGAACTTA	GAAGGTCGGAGTCAACGGATTAAGACCACAATGACTATAATAAAATTGAACTTT	CTTTAGCCTTTTGTACTCTTTCAAGTTTAA
Cm0505	2	26255822	2015	GAAGGTGACCAAGTTCATGCTACTGCCGGCCATCTTTAAAGACTA	GAAGGTCGGAGTCAACGGATTCTGCCGGCCATCTTTAAAGACTG	CCTGTTTGTCGAGAGTGACAACATTAATT	chr2_26152458	2	27023404	2016-spring, 2016-summer	GAAGGTGACCAAGTTCATGCTATTATTCCTTAGAAAACCACAACTAAGCT	GAAGGTCGGAGTCAACGGATTATTCCTTAGAAAACCACAACTAAGCC	ATTAAAGAACAAGTCAAGCTAATGTGGTTT
chr3_193519	3	193379	2015	GAAGGTGACCAAGTTCATGCTGTGTGACCCGAGGCTAGTCTA	GAAGGTCGGAGTCAACGGATTGTGTGACCCGAGGCTAGTCTG	CTTTATATAAAAGGATACAGGGTGAACAAT	chr3_409909	3	409627	2016-spring, 2016-summer	GAAGGTGACCAAGTTCATGCTAGATTTTGTGTAGACTATAGGGCCTT	GAAGGTCGGAGTCAACGGATTTTGTGTAGACTATAGGGCCTC	ATGACCAGAATTGGGAACTTATCCAGAAT
chr3_11166279	3	12215819	2015, 2016-spring, 2016-summer	GAAGGTGACCAAGTTCATGCTGAAGATGTCCTACTAGAGGTAACAC	GAAGGTCGGAGTCAACGGATTGAAGATGTCCTACTAGAGGTAACAT	GTCTTACTCCTAGTGCTGCACTTCTT
Cm0488	3	18790651	2015, 2016-spring, 2016-summer	GAAGGTGACCAAGTTCATGCTAAAAGAAATAAGAAATGAGAACCATTCTATATT	GAAGGTCGGAGTCAACGGATTAAAAGAAATAAGAAATGAGAACCATTCTATATC	CGTGGGAAGCAAAATTTGATGTCTTGAAT
SFMe035	3	30851492	2015, 2016-spring, 2016-summer	GAAGGTGACCAAGTTCATGCTCATATAGTTTAAATTCTTCTTCTTCCCTGTTT	GAAGGTCGGAGTCAACGGATTATAGTTTAAATTCTTCTTCTTCCCTGTTC	CAGCGATCGTTTTGTGAATTCTTCTTCAT
chr4_255414	4	255408	2015, 2016-spring, 2016-summer	GAAGGTGACCAAGTTCATGCTGTTTGTTGTTATCCATATAACCATGTCAT	GAAGGTCGGAGTCAACGGATTGTTTGTTGTTATCCATATAACCATGTCAC	GGTGGAGGGTTCAAAATTAATAATATTATA
chr4_13056799	4	13060909	2015, 2016-spring, 2016-summer	GAAGGTGACCAAGTTCATGCTGATAATACCGGTTGAACAGAAGTTCAT	GAAGGTCGGAGTCAACGGATTATAATACCGGTTGAACAGAAGTTCAC	CGATATGATGACCTAGGTAACTTAATCTTA
Cm0467	4	20454548	2015, 2016-spring, 2016-summer	GAAGGTGACCAAGTTCATGCTCCCACAACTTTATTTGTCTACAAACG	GAAGGTCGGAGTCAACGGATTTTCCCACAACTTTATTTGTCTACAAACA	AACCTTCTGTGCCATCTAATGTAAGTGTT
chr4_32943565	4	34138378	2015, 2016-spring, 2016-summer	GAAGGTGACCAAGTTCATGCTGAAGTTTATTGAGCAACTTTGTTATTCTTGTT	GAAGGTCGGAGTCAACGGATTAGTTTATTGAGCAACTTTGTTATTCTTGTC	GAGTTAACATGTCATAGCTAAAGTTTGTTT
sca000225218991	5	207203	2015, 2016-spring, 2016-summer	GAAGGTGACCAAGTTCATGCTATTGTGGTTCCCATCTCAGTGGT	GAAGGTCGGAGTCAACGGATTGTGGTTCCCATCTCAGTGGC	CCGAAGATGAAGGCTTGAAAGGAGTA
chr5_10623096	5	10635202	2015, 2016-spring, 2016-summer	GAAGGTGACCAAGTTCATGCTAGTGAACACGAGACGACCATGC	GAAGGTCGGAGTCAACGGATTCAGTGAACACGAGACGACCATGT	TTAGAAGTGTTGAGAAGTATTCTTGCATTT
CMPSNP2005	5	18848923	2015, 2016-spring, 2016-summer	GAAGGTGACCAAGTTCATGCTGAAAGGTTCCTCACTTCATAGCTATTAT	GAAGGTCGGAGTCAACGGATTAAAGGTTCCTCACTTCATAGCTATTAC	AACTTCAGCAACCCCAAAACCTTCAATT
SFMe067	5	27626332	2015, 2016-spring, 2016-summer	GAAGGTGACCAAGTTCATGCTCATATGCATAAAGAACTCACATACGGT	GAAGGTCGGAGTCAACGGATTATATGCATAAAGAACTCACATACGGC	AAGGTAAATGGTGTTGTCAGCTGTTACAA
chr6_192644	6	192531	2015, 2016-spring, 2016-summer	GAAGGTGACCAAGTTCATGCTGGCTTGTTTTCTCCTGGATGAGATA	GAAGGTCGGAGTCAACGGATTGGCTTGTTTTCTCCTGGATGAGATT	TATAGAAGGGTGCTTCTTGATGCTCAA
chr6_9195571	6	10272345	2015, 2016-spring, 2016-summer	GAAGGTGACCAAGTTCATGCTAGCTACATTTTCTTCATTTTCTAATTCGG	GAAGGTCGGAGTCAACGGATTTAGCTACATTTTCTTCATTTTCTAATTCGA	ATCCTTTTCTTGGACTTTGGCCTATTGAT
Cm0354	6	20714321	2015, 2016-spring, 2016-summer	GAAGGTGACCAAGTTCATGCTACCATAATCTCGTTCTTTCCGTGTTTT	GAAGGTCGGAGTCAACGGATTCCATAATCTCGTTCTTTCCGTGTTTG	TATATGTAGACAGTTGGGAAGAGGATGTA
Cm0334	6	33254269	2015, 2016-spring, 2016-summer	GAAGGTGACCAAGTTCATGCTAGTAATTTACTCATATCGGGCTGGC	GAAGGTCGGAGTCAACGGATTCAGTAATTTACTCATATCGGGCTGGT	TGCAGGAGGAATCTAAAGACTCAACAA
Cm0378	7	605361	2015, 2016-spring, 2016-summer	GAAGGTGACCAAGTTCATGCTCCCTGTCCAATCTTCTTGAGTTGTA	GAAGGTCGGAGTCAACGGATTCCCTGTCCAATCTTCTTGAGTTGTT	TGCAAAGTGTAACTAATGACAACCCCAT
chr7_16723157	7	18255891	2015, 2016-spring, 2016-summer	GAAGGTGACCAAGTTCATGCTAACACCTTGGAAAGTATGCACGTGT	GAAGGTCGGAGTCAACGGATTAACACCTTGGAAAGTATGCACGTGA	CAGTTGACAGGGACGACAACCATTT
Cm0393	7	28810222	2015	GAAGGTGACCAAGTTCATGCTCCGAATACTCCAGACACGACC	GAAGGTCGGAGTCAACGGATTGCCGAATACTCCAGACACGACT	CAATGCTGACTTGATCTTTGGAGGAATAA		7	28763344	2016-spring, 2016-summer	GAAGGTGACCAAGTTCATGCTATCAGCTTCTCAAATAAGGCTCTTTAAAA	GAAGGTCGGAGTCAACGGATTCAGCTTCTCAAATAAGGCTCTTTAAAC	GCTTAGGAAGTTGGTTTTGGAATAACCTA
SFMe103	8	927708	2015, 2016-spring, 2016-summer	GAAGGTGACCAAGTTCATGCTGAATTTAAAAAACTAGTACGTGGCTGGTT	GAAGGTCGGAGTCAACGGATTTAAAAAACTAGTACGTGGCTGGTC	CACGTTTAAGCACCGGTGTTCGAAA
Cm0416	8	13121296	2015, 2016-spring, 2016-summer	GAAGGTGACCAAGTTCATGCTAAAGTTCAAAAGCTGACCATCCTGTTA	GAAGGTCGGAGTCAACGGATTAGTTCAAAAGCTGACCATCCTGTTC	GATATTAGCTTCTAATCCAATCGGGGTA
chr8_20327768	8	22074535	2015, 2016-spring, 2016-summer	GAAGGTGACCAAGTTCATGCTTAGTCCCGTTGTGTGGTACTACT	GAAGGTCGGAGTCAACGGATTAGTCCCGTTGTGTGGTACTACA	TCCTCTAATGATACCTGCTAACCCTTATT
chr8_26100960	8	27931194	2015, 2016-spring, 2016-summer	GAAGGTGACCAAGTTCATGCTCACATCTTACATTAGAAGTATTAACAGTTTC	GAAGGTCGGAGTCAACGGATTCACATCTTACATTAGAAGTATTAACAGTTTT	CCCTTAGTTGTTAGTGAAATACCTAACCT
chr8_32367211	8	34618869	2015, 2016-spring, 2016-summer	GAAGGTGACCAAGTTCATGCTAACAACATGAGCTTGCTGAACGAC	GAAGGTCGGAGTCAACGGATTCAACAACATGAGCTTGCTGAACGAT	GTATGTTTCTCTAAACAACTCCACACGAT
chr9_221227	9	221105	2015, 2016-spring, 2016-summer	GAAGGTGACCAAGTTCATGCTAGGAGCTCCTTTTAGAATTTAATGGCT	GAAGGTCGGAGTCAACGGATTGGAGCTCCTTTTAGAATTTAATGGCC	CATCAATTTTCAAAGGATGACGATGAAATT
CMPSNP2233	9	6232723	2015, 2016-spring, 2016-summer	GAAGGTGACCAAGTTCATGCTCCAATTAGAAATAGAAGTTATGATGCTATAGA	GAAGGTCGGAGTCAACGGATTCAATTAGAAATAGAAGTTATGATGCTATAGG	TTCGTCATTTTCAATCCTTCCTTCAGGA
chr9_16510422	9	17641482	2015	GAAGGTGACCAAGTTCATGCTCATCAATCACCATTTCTGCTTTACCC	GAAGGTCGGAGTCAACGGATTACATCAATCACCATTTCTGCTTTACCT	GTGGACCTCAGGAATTTAAATATGCTCTA	chr9_16568949	9	17699963	2016-spring, 2016-summer	GAAGGTGACCAAGTTCATGCTTTAACTTTTTTTGGATTAATAAGATAGACGAT	GAAGGTCGGAGTCAACGGATTTAACTTTTTTTGGATTAATAAGATAGACGAC	CTAATATGAACCGATAGTTAAAATTACAAT
SFMe066	9	24692044	2015	GAAGGTGACCAAGTTCATGCTCAGTAGTGATTGTAAGCAAATTAAGGAAA	GAAGGTCGGAGTCAACGGATTCAGTAGTGATTGTAAGCAAATTAAGGAAG	GTCCAACGGAAACTATTGTTGTATGACAA	chr9_23628598	9	24764077	2016-spring	GAAGGTGACCAAGTTCATGCTCATTGAAAATTTCTGCTTCACAAGAAATTG	GAAGGTCGGAGTCAACGGATTCATTGAAAATTTCTGCTTCACAAGAAATTA	GGGCAAAGTGATGTTAAGCAATGGAAATT	chr923567699	9	24703212	2016-summer	GAAGGTGACCAAGTTCATGCTAGAGCCATGTAAGTTAAGAGAAAAG	GAAGGTCGGAGTCAACGGATTCTAGAGCCATGTAAGTTAAGAGAAAAA	CTGGGGCTGCTGCTTGTAAGTATA
chr10_199950	10	200670	2015, 2016-spring, 2016-summer	GAAGGTGACCAAGTTCATGCTAAATTTATCAAATTGTCCATAGTGCATTTTAGT	GAAGGTCGGAGTCAACGGATTTATCAAATTGTCCATAGTGCATTTTAGC	CCAAAATTCTCTAACAACCTTCTACTACTT
chr10_9527106	10	13293187	2015, 2016-spring, 2016-summer	GAAGGTGACCAAGTTCATGCTATGCCCAATTCGAAACACGTACT	GAAGGTCGGAGTCAACGGATTATGCCCAATTCGAAACACGTACC	TGATAGACTGCCTTAGTTTGCTGAAGAT
chr10_17978855	10	18673587	2015, 2016-spring, 2016-summer	GAAGGTGACCAAGTTCATGCTGAACAACCAAATAACAATCTGAAAAAATAAAA	GAAGGTCGGAGTCAACGGATTGAACAACCAAATAACAATCTGAAAAAATAAAT	CAAGATCATGTATCAAATATAAAAGATCTA
chr10_25162331	10	25092006	2015, 2016-spring, 2016-summer	GAAGGTGACCAAGTTCATGCTGATCACTCCAAAGCGATTGGATG	GAAGGTCGGAGTCAACGGATTGGATCACTCCAAAGCGATTGGATA	GCTCTTGCAAAGCAAAATGGGCGAT
chr11_227900	11	228447	2015	GAAGGTGACCAAGTTCATGCTTCAGTAAGACTTGAGGAAACTGGG	GAAGGTCGGAGTCAACGGATTATTCAGTAAGACTTGAGGAAACTGGA	TCTCTTCCTCCCCATATATTGTTTTTTGTT	chr11_326178	11	326654	2016-spring, 2016-summer	GAAGGTGACCAAGTTCATGCTATCGCACTTATATACTTAGTGCTTCAC	GAAGGTCGGAGTCAACGGATTGATCGCACTTATATACTTAGTGCTTCAA	TTATTCTAAGGCATCAGGGGATAGTGATA
Cm0422	11	10934807	2015, 2016-spring, 2016-summer	GAAGGTGACCAAGTTCATGCTAGGAGAAGAGGCAACTACCTTGAA	GAAGGTCGGAGTCAACGGATTGGAGAAGAGGCAACTACCTTGAG	CCTCAACTTCGGATTCCAATTTGGTTATT
Cm0429	11	25184315	2015, 2016-spring, 2016-summer	GAAGGTGACCAAGTTCATGCTAGCCCTGAGGGGTGGTT	GAAGGTCGGAGTCAACGGATTCTAGCCCTGAGGGGTGGTC	GCATTTCAGGAGGTGATAGATAAATGCTT
SFMe132	11	31744823	2015, 2016-spring, 2016-summer	GAAGGTGACCAAGTTCATGCTCAAATCCCATTTCCAATCTTTTCTCTAAG	GAAGGTCGGAGTCAACGGATTCAAATCCCATTTCCAATCTTTTCTCTAAC	CCAAAAAAGAAAGCGAAAAATTGGGAGAAA
chr12_187889	12	187947	2015, 2016-spring, 2016-summer	GAAGGTGACCAAGTTCATGCTCTCTGCCCCTCTTTTTATTTCATATATA	GAAGGTCGGAGTCAACGGATTCTCTGCCCCTCTTTTTATTTCATATATG	AAATTGTGGCTATACCGAGCTCTATCTTT
chr12_7995261	12	7997230	2015, 2016-spring, 2016-summer	GAAGGTGACCAAGTTCATGCTCCTTGCATCATTATCCTCTCCTGAA	GAAGGTCGGAGTCAACGGATTCCTTGCATCATTATCCTCTCCTGAT	CAAGACACATAGAACTATTTAGCAAATGAT
Cm0198	12	21531066	2015, 2016-spring, 2016-summer	GAAGGTGACCAAGTTCATGCTGGTGCATATTCTATTTAATTCTTTACCAC	GAAGGTCGGAGTCAACGGATTTTGGTGCATATTCTATTTAATTCTTTACCAT	CTGGCTTGGATTTCTGTCCATGTCAA
Cm0175	12	27349282	2015, 2016-spring, 2016-summer	GAAGGTGACCAAGTTCATGCTGAAGTGTTGGAAGACATTGAAGCCAT	GAAGGTCGGAGTCAACGGATTAAGTGTTGGAAGACATTGAAGCCAC	GTCCCTCCTAAATAGCTGGATCTTTATAT

## Sheet: b. Set 2 of SNPs
Table S5 Information about the SNPs used to develop and genotype the IL collection. B Set 2 of SNPs
ID SNP	Chromosome	Position v3.6.1	Seasons used	Primer allele 1	Primer allele 2	Common primer	Substituted by (if needed)	Chromosome	Position v3.6.1	Seasons used	Primer allele 1	Primer allele 2	Common primer
chr1_4483016	1	4483016	Not working				chr01_4479344	1	4479344	2016-summer	GAAGGTGACCAAGTTCATGCTATTCGATGTTAATGGTGCTGATATTG	GAAGGTCGGAGTCAACGGATTACTATTCGATGTTAATGGTGCTGATATTA	GAACTTCTGATAATTTTGATAGGGGAGGA
chr1_13156747	1	13995035	2016-spring	GAAGGTGACCAAGTTCATGCTTTTATATAAAAGCAATGCATTAACGAATTAAC	GAAGGTCGGAGTCAACGGATTTTATATAAAAGCAATGCATTAACGAATTAAA	TTTTTCTACCAAAATATTTAATTAGCATTT	chr01_12879845	1	12879845	2016-summer	GAAGGTGACCAAGTTCATGCTATATATGTCAATATCAGACTTGTAAAGATTG	GAAGGTCGGAGTCAACGGATTGTATATATGTCAATATCAGACTTGTAAAGATTT	CTCTATACGAACACATAGTGAAGCCCA
chr1_17379325	1	17379325	Not working				chr01_18437202	1	18437202	2016-summer	GAAGGTGACCAAGTTCATGCTACTAAAATATTTACGGTCGATGTAACAAAG	GAAGGTCGGAGTCAACGGATTCTACTAAAATATTTACGGTCGATGTAACAAAA	GACAAACCTGGAATGTTTAAAAATTGGCTA
chr1_26495271	1	27799197	2016-spring, 2016-summer	GAAGGTGACCAAGTTCATGCTCCTATAAATTTTGAAAAAATAAATTAGGTTCG	GAAGGTCGGAGTCAACGGATTCCTATAAATTTTGAAAAAATAAATTAGGTTCA	AAATAAATAGATGAAAAAATAGGGAGAAGA
chr1_30803310	1	32109062	2016-spring, 2016-summer	GAAGGTGACCAAGTTCATGCTCATTAGATATTGATGTTATCTAATACTATCTA	GAAGGTCGGAGTCAACGGATTCATTAGATATTGATGTTATCTAATACTATCTG	ATCTTTAGTTTGCTTTTCAGTAATAGTTAT
chr2_5300633	2	6102052	2016-spring	GAAGGTGACCAAGTTCATGCTGATCACTTGGTCCCCATCGTTC	GAAGGTCGGAGTCAACGGATTCGATCACTTGGTCCCCATCGTTT	CCAACGGATTACATTTACTATCTACGAGTT	chr02_5715189	2	5715189	2016-summer	GAAGGTGACCAAGTTCATGCTCAGCTCTTCTGCATTCCGATTACTA	GAAGGTCGGAGTCAACGGATTAGCTCTTCTGCATTCCGATTACTG	TTAATAGAAGCTGTCATATTTTTTTTGCCA
chr2_13639848	2	14442105	2016-spring	GAAGGTGACCAAGTTCATGCTCAATGTTTTAATTGGCCGAAATTTGTTGC	GAAGGTCGGAGTCAACGGATTACAATGTTTTAATTGGCCGAAATTTGTTGA	CTCATTCTCAATAATTTTATTACATTTCGT	chr02_14322037	2	14322037	2016-summer	GAAGGTGACCAAGTTCATGCTAATGTTTTTAACTTTTATGACAAGAAATAACT	GAAGGTCGGAGTCAACGGATTAATGTTTTTAACTTTTATGACAAGAAATAACC	GCGTTTTTGGCCGAAAAAAACGTTGTTT
chr2_21782713	2	22645661	2016-spring	GAAGGTGACCAAGTTCATGCTAATTGGAATTCTGTAATTGTTGATGACTC	GAAGGTCGGAGTCAACGGATTGAATTGGAATTCTGTAATTGTTGATGACTT	CACAACAAAAAAATGACAAATAATTAAGTA	chr02_22518306	2	22518306	2016-summer	GAAGGTGACCAAGTTCATGCTGGAAAAGCAGTATTTAGTGAAAAATCTAACTA	GAAGGTCGGAGTCAACGGATTGAAAAGCAGTATTTAGTGAAAAATCTAACTG	TTTAGTTATCAGGTAACATGTCTCAAGATT
chr3_3961628	3	3961610	2016-spring	GAAGGTGACCAAGTTCATGCTTACTTTTCGAGTGGTACCAAATAAAC	GAAGGTCGGAGTCAACGGATTAACTTACTTTTCGAGTGGTACCAAATAAAT	CTTTTTACGATTCGTTGTAAAAAAATGTAA	chr03_4000087	3	4000087	2016-summer	GAAGGTGACCAAGTTCATGCTGAAGCATTATAACTCGGTTTAAGCTCA	GAAGGTCGGAGTCAACGGATTAAGCATTATAACTCGGTTTAAGCTCG	CCTTCTTTGGTGAGATACCCCCAA
chr3_7584435	3	8093051	2016-spring	GAAGGTGACCAAGTTCATGCTTTTGGATCAATTGGTCACAAGGGATT	GAAGGTCGGAGTCAACGGATTGGATCAATTGGTCACAAGGGATC	ACCTACAATACCTGTCCTAGATGTCAAA	chr03_8125561	3	8125561	2016-summer	GAAGGTGACCAAGTTCATGCTAAAGTTGTCTTGTGGACAAGCATTATTAAA	GAAGGTCGGAGTCAACGGATTGTTGTCTTGTGGACAAGCATTATTAAG	GCAAACAGTAAATGGAAGATGTGTATAGAT
chr3_14347286	3	14347286	Not working				chr03_15340894	3	15340894	2016-summer	GAAGGTGACCAAGTTCATGCTAATAATAACAAAACTTCTGTGCCAGG	GAAGGTCGGAGTCAACGGATTCAATAATAACAAAACTTCTGTGCCAGA	GCAGTGGCCATGAGTTTTTATAAATTCAAT
chr3_21219678	3	22445806	2016-spring	GAAGGTGACCAAGTTCATGCTTTAAATTTCTTTTACCACGGTTTTCATTGTTT	GAAGGTCGGAGTCAACGGATTAAATTTCTTTTACCACGGTTTTCATTGTTC	TTTAAAAATTGGCTTTAAATTCTATTCTTT
chr3_24894258	3	27171793	2016-spring, 2016-summer	GAAGGTGACCAAGTTCATGCTAAGATTTATAAAAAGATTTCTCGTTTATTTATC	GAAGGTCGGAGTCAACGGATTAAGATTTATAAAAAGATTTCTCGTTTATTTATT	AATATTTTGATTCATTGTATTCATTAAATT
chr4_4641563	4	4641523	2016-spring, 2016-summer	GAAGGTGACCAAGTTCATGCTACGTTATGTTTCTTATAATGATGTTTGATTAAC	GAAGGTCGGAGTCAACGGATTACGTTATGTTTCTTATAATGATGTTTGATTAAG	TAGTATCATAAACATGGCATAAGTATTGAT
chr4_8889229	4	8889067	2016-spring, 2016-summer	GAAGGTGACCAAGTTCATGCTACAACATATTCTTTCGTTTCGAATATTAACTTA	GAAGGTCGGAGTCAACGGATTCAACATATTCTTTCGTTTCGAATATTAACTTG	CAGGTATACATATTTAACAAAGGCTTCTAA
chr4_16775464	4	16781146	2016-spring, 2016-summer	GAAGGTGACCAAGTTCATGCTCTACAACTTTCAGTTTCAGCATTAC	GAAGGTCGGAGTCAACGGATTAATCTCTACAACTTTCAGTTTCAGCATTAA	GATCGAAATTCTTAGAAATATTTTCATTTA
chr4_24607047	4	24607047	Not working				chr04_24496817	4	24496817	2016-summer	GAAGGTGACCAAGTTCATGCTTTTGATTAAGTGTCAGCACTACAGCA	GAAGGTCGGAGTCAACGGATTGATTAAGTGTCAGCACTACAGCG	ATGTACAAAATATGAATGAGAAAGATACAA
chr4_28811618	4	30004738	2016-spring, 2016-summer	GAAGGTGACCAAGTTCATGCTTACAACAACGAAAATCTATTATTGAAAATGTG	GAAGGTCGGAGTCAACGGATTACAACAACGAAAATCTATTATTGAAAATGTA	TCTATATATCCCCCATCAATCAACTTTGTT
chr5_5412147	5	5412147	Not working				chr05_5453043	5	5453043	2016-summer	GAAGGTGACCAAGTTCATGCTGCGTCAGAAATAAAGACTCCCGG	GAAGGTCGGAGTCAACGGATTATGCGTCAGAAATAAAGACTCCCGA	GGATGGTTATTGTCGAGGCATGGAA
chr5_14768138	5	14768138	Not working				chr05_13667569	5	13667569	2016-summer	GAAGGTGACCAAGTTCATGCTCCAATTCAATTATTTTAATGCACGACCAG	GAAGGTCGGAGTCAACGGATTCCAATTCAATTATTTTAATGCACGACCAA	GTATATCTTTAGTCGCCTAATGACTAAGTA
chr5_22740024	5	23724042	2016-spring, 2016-summer	GAAGGTGACCAAGTTCATGCTAATAAAATTTAGTGCCAAATAATTGAGTTAAT	GAAGGTCGGAGTCAACGGATTAATAAAATTTAGTGCCAAATAATTGAGTTAAA	CCATTTTAAAATCAAATTAGTATATTCAAT
chr5_28336873	5	29323199	2016-spring, 2016-summer	GAAGGTGACCAAGTTCATGCTGCTAATTTTCTTAGCTCTTTTGCAATTT	GAAGGTCGGAGTCAACGGATTGCTAATTTTCTTAGCTCTTTTGCAATTG	TGTTGTTGTAAGGTGATGGAATCCCAAA
chr6_4668974	6	4668595	2016-spring, 2016-summer	GAAGGTGACCAAGTTCATGCTTTATGAACAAAAATAAAACTAAACTTAATACA	GAAGGTCGGAGTCAACGGATTTATGAACAAAAATAAAACTAAACTTAATACG	AACTATAACCTCATCTTTCTTTTTAACCTT
chr6_16161069	6	17238074	2016-spring, 2016-summer	GAAGGTGACCAAGTTCATGCTCATTTTTATAGTGTGATAAAAAGTCCTGGAA	GAAGGTCGGAGTCAACGGATTTTTATAGTGTGATAAAAAGTCCTGGAG	CTTGAGTTTTCTTGATCTCCAACAAATCTA
chr6_27162827	6	27488880	2016-spring, 2016-summer	GAAGGTGACCAAGTTCATGCTCTACGCTGTGCTAAATGCATACTG	GAAGGTCGGAGTCAACGGATTCTACGCTGTGCTAAATGCATACTC	CGAATGAATACCAGAGATCGAGATTAGTA
chr6_31288929	6	37384976	2016-spring, 2016-summer	GAAGGTGACCAAGTTCATGCTGTATTTAAGCTCAAACCTGAAAGATAAAAATC	GAAGGTCGGAGTCAACGGATTAGTATTTAAGCTCAAACCTGAAAGATAAAAATA	GGATCTTTTTTTCTTTCTTTCTTTATTTTA
chr7_4640077	7	4639809	2016-spring, 2016-summer	GAAGGTGACCAAGTTCATGCTACAATATTTTATTTCAATATAGTCAGAGAAAAT	GAAGGTCGGAGTCAACGGATTACAATATTTTATTTCAATATAGTCAGAGAAAAC	CTAACAAAAGAAAAAAAAATTGAGACCACA
chr7_8649992	7	9180942	2016-spring, 2016-summer	GAAGGTGACCAAGTTCATGCTTGTTTTTAAGGTATGTCCACTTCTTAACT	GAAGGTCGGAGTCAACGGATTGTTTTTAAGGTATGTCCACTTCTTAACA	ATTGTAATCTAAAAAAATTAATTCAGAAAA
chr7_12493894	7	12493894	Not working				chr07_12980055	7	12980055	2016-summer	GAAGGTGACCAAGTTCATGCTTCGTCAGACAGTGCGTGGAAG	GAAGGTCGGAGTCAACGGATTCTTCGTCAGACAGTGCGTGGAAA	CCGTCGTCGTTGTCGCGCCT
chr7_21660366	7	23195083	2016-spring, 2016-summer	GAAGGTGACCAAGTTCATGCTGTTTGTTTTGGAATCTGAAAAAAGAAAAGTTG	GAAGGTCGGAGTCAACGGATTAGTTTGTTTTGGAATCTGAAAAAAGAAAAGTTA	CGTTGACATTTAATTTAGATTCTTATCTTT
chr8_4529475	8	4528472	2016-spring, 2016-summer	GAAGGTGACCAAGTTCATGCTAGCTTGGAAAGAAAAGAAAGGGTAATTATA	GAAGGTCGGAGTCAACGGATTAGCTTGGAAAGAAAAGAAAGGGTAATTATT	CACTTTCAAAAGTATGAATGTATTTTTATC
chr8_8108488	8	9257289	2016-spring, 2016-summer	GAAGGTGACCAAGTTCATGCTAACAGATCGTATCCCGTGAGACA	GAAGGTCGGAGTCAACGGATTACAGATCGTATCCCGTGAGACG	GAGAGTGCAAAAATTACCCCAGCCT
chr8_16015808	8	16845205	2016-spring, 2016-summer	GAAGGTGACCAAGTTCATGCTCAACTTGTCTTAGTTGTTCTTTCGAG	GAAGGTCGGAGTCAACGGATTCCAACTTGTCTTAGTTGTTCTTTCGAA	CTTTGATGAACCTAAAGGAACACCTAAGAT
chr8_29235604	8	31121016	2016-spring, 2016-summer	GAAGGTGACCAAGTTCATGCTATTTAAGCCCAGTGTTGCTGGTAAAA	GAAGGTCGGAGTCAACGGATTTAAGCCCAGTGTTGCTGGTAAAG	AGGGCTCGATAGTCTACACAAAATCTTTA
chr9_3209104	9	3211903	2016-spring, 2016-summer	GAAGGTGACCAAGTTCATGCTAAGAAAACAAATATCGGAGAGATAAAGCAT	GAAGGTCGGAGTCAACGGATTAAGAAAACAAATATCGGAGAGATAAAGCAA	AAATATTTATAGAAGTGTGGTAGTGTTTGT
chr9_11374018	9	11694885	2016-spring, 2016-summer	GAAGGTGACCAAGTTCATGCTCAAATTTGAATGTTATTTGCAAAGTACACTGA	GAAGGTCGGAGTCAACGGATTAATTTGAATGTTATTTGCAAAGTACACTGG	ATTTGAATAGCTCAAAAAATGAGACAGGAT
chr9_20070089	9	21205510	2016-spring	GAAGGTGACCAAGTTCATGCTCGGTTTCTTGAATGATTGGATTGGAC	GAAGGTCGGAGTCAACGGATTCGGTTTCTTGAATGATTGGATTGGAT	GTTTCAACGGTCCAATCATTTTAACTTGAA	chr09_21559402	9	21559402	2016-summer	GAAGGTGACCAAGTTCATGCTCAATTAGACCAAATTTGACAACTATTTTGTC	GAAGGTCGGAGTCAACGGATTACAATTAGACCAAATTTGACAACTATTTTGTT	GTCGTTGTTTCGTCTCATAGTTCTACTTT
chr10_3312202	10	3312414	2016-spring, 2016-summer	GAAGGTGACCAAGTTCATGCTACTTTTTCTTTTATCTATTATTGTTTTAATGA	GAAGGTCGGAGTCAACGGATTACTTTTTCTTTTATCTATTATTGTTTTAATGT	GTCGATTTTCAATTAGACTGTTGCGTGAA
chr10_6419532	10	6904064	2016-spring, 2016-summer	GAAGGTGACCAAGTTCATGCTAATGCTTTTGATAACTATTTCTATAAGAAACAG	GAAGGTCGGAGTCAACGGATTAATGCTTTTGATAACTATTTCTATAAGAAACAT	GAAGAAAATCAGTAAACAAGAAATAGTTAT
chr10_13644707	10	10468205	2016-spring, 2016-summer	GAAGGTGACCAAGTTCATGCTGGCAATTGTTTTCAGTATAGTACATCG	GAAGGTCGGAGTCAACGGATTTGGCAATTGTTTTCAGTATAGTACATCA	GGAACCACACATGGTAGACTGGTT
chr10_21569265	10	22265855	2016-spring, 2016-summer	GAAGGTGACCAAGTTCATGCTGATTGCACATTGGGCTGCTGAC	GAAGGTCGGAGTCAACGGATTAGATTGCACATTGGGCTGCTGAA	TCTGATTGCGTTCTAACTTAAGTTTCAATT
chr11_5559119	11	5559119	Not working				chr11_5065308	11	5065308	2016-summer	GAAGGTGACCAAGTTCATGCTCTAGTGAGCTTTGATAATTCTGCAAAATA	GAAGGTCGGAGTCAACGGATTCTAGTGAGCTTTGATAATTCTGCAAAATG	CGAACCATTATTCATACATTTATTCTAATA
chr11_16501717	11	17337052	2016-spring, 2016-summer	GAAGGTGACCAAGTTCATGCTTTATCTTCAAGAATCTTAACAATGTGTTG	GAAGGTCGGAGTCAACGGATTATCTTTATCTTCAAGAATCTTAACAATGTGTTA	TTGAACTGTCAGTTTTAATGAATTTGGGTA
chr11_25478675	11	27841375	2016-spring, 2016-summer	GAAGGTGACCAAGTTCATGCTCGAACCTTTCTGTTGTTAACATTCTAG	GAAGGTCGGAGTCAACGGATTCGAACCTTTCTGTTGTTAACATTCTAC	CCTCTTGAATCTGCAAAATTATTATTGGAA
chr11_31426329	11	34441277	2016-spring	GAAGGTGACCAAGTTCATGCTAAACATATTGATGTTGTTGAGATAATACTTTC	GAAGGTCGGAGTCAACGGATTCAAACATATTGATGTTGTTGAGATAATACTTTT	TTCCTCTTTTTTTCGTTAGTTGGGGCTTA
chr12_4088244	12	4088916	2016-spring, 2016-summer	GAAGGTGACCAAGTTCATGCTAAAACACTTGCCTAATGATGGCCG	GAAGGTCGGAGTCAACGGATTCTAAAACACTTGCCTAATGATGGCCA	GCAGGCAAGGGAAAGGTTCAGAAT
chr12_13389730	12	13555744	2016-spring, 2016-summer	GAAGGTGACCAAGTTCATGCTATCTGATAGAGGTGGTGAGTATTATG	GAAGGTCGGAGTCAACGGATTGATCTGATAGAGGTGGTGAGTATTATT	GAGTGGACTGGGGCATTGTCAATT
chr12_23273358	12	24435295	2016-spring	GAAGGTGACCAAGTTCATGCTTTCTTTTTCTTTCTCTTGGTTTACTCTTC	GAAGGTCGGAGTCAACGGATTTTTCTTTTTCTTTCTCTTGGTTTACTCTTT	CCACGAAAAATTGTATATTTGTCGGATCAA	chr12_24436560	12	24436560	2016-summer	GAAGGTGACCAAGTTCATGCTATTATTAATTACTTGTCATATTTGACATACTT	GAAGGTCGGAGTCAACGGATTATTATTAATTACTTGTCATATTTGACATACTC	GGATAACAAAAAAAATCGCTTGTAGCACTT

## Sheet: c. Complete set of SNPs
Table S5 Information about the SNPs used to develop and genotype the IL collection. C Complete set of SNPs
ID SNP	Origin	Chromosome	Position v3.6.1	Primer allele 1	Primer allele 2	Common primer
01.chr01.221134	New 2017	1	221134	GAAGGTGACCAAGTTCATGCTTTAAACATTTTGTGAATCAAATTTTTAGGGAG	GAAGGTCGGAGTCAACGGATTTAAACATTTTGTGAATCAAATTTTTAGGGAA	GTGCAATCAATACAACTTGTCAAAGTCTAT
02.chr01.4691221	New 2017	1	4691221	GAAGGTGACCAAGTTCATGCTCATAGAAGACCAGGTTTATTTATGGACT	GAAGGTCGGAGTCAACGGATTATAGAAGACCAGGTTTATTTATGGACG	GACATGTCATGTTCGGAGATGGTGAA
03.chr01.8391452	Set 1	1	8843941
04.chr01.12879845	Set 2	1	12879845
05.chr01.18437202	Set 2	1	18437202
06.chr01.21873660	Set 1	1	23119874
07.chr01.26495271	Set 2	1	27799197
08.chr01.30803310	Set 2	1	32109062
09.chr01.35183938	Set 1	1	36837757
10.chr02.Cm0357	Set 1	2	732043
11.chr02.5590829	New 2017	2	5590829	GAAGGTGACCAAGTTCATGCTGACAAGACAAGGCTCCTAGCTCT	GAAGGTCGGAGTCAACGGATTACAAGACAAGGCTCCTAGCTCC	GACTAAAAGAAGCTTCAAAGAACCAGGTT
12.chr02.8998730	New 2017	2	8998730	GAAGGTGACCAAGTTCATGCTAAAAAATATAACAAAGATATTTACACTGTATAG	GAAGGTCGGAGTCAACGGATTAAAAAATATAACAAAGATATTTACACTGTATAA	TATTTTCCATTGTGGACCTGTGAATTTCTT
13.chr02.14607264	New 2017	2	14607264	GAAGGTGACCAAGTTCATGCTCATCTGGAATTATCAAGAGGGCCAT	GAAGGTCGGAGTCAACGGATTCATCTGGAATTATCAAGAGGGCCAA	CACTTCACCCAGCTTTTGAAAGGACAT
14.chr02.17412329	Set 1	2	18235153
15.chr02.22518306	Set 2	2	22518306
16.chr02.26152458	Set 1	2	27023404
17.chr03.409909	Set 1	3	409627
18.chr03.4000087	Set 2	3	4000087
19.chr03.8125561	Set 2	3	8125561
20.chr03.11166279	Set 1	3	12215819
21.chr03.15340894	Set 2	3	15340894
22.chr03.Cm0488	Set 1	3	18790651
23.chr03.22441038	New 2017	3	22441038	GAAGGTGACCAAGTTCATGCTTTATCTAAATAGATTGTGGGCATGCC	GAAGGTCGGAGTCAACGGATTTTTTATCTAAATAGATTGTGGGCATGCT	GTAAAGAAGCTATAGACTGATAGCTGGAT
24.chr03.24894258	Set 2	3	27171793
25.chr03.SFMe035	Set 1	3	30851492
26.chr04.255414	Set 1	4	255408
27.chr04.4641563	Set 2	4	4641523
28.chr04.8889229	Set 2	4	8889067
29.chr04.13056799	Set 1	4	13060909
30.chr04.16775464	Set 2	4	16781146
31.chr04.Cm0467	Set 1	4	20454548
32.chr04.24496817	Set 2	4	24496817
33.chr04.28811618	Set 2	4	30004738
34.chr04.32943565	Set 1	4	34138378
35.chr05.sca000225218991	Set 1	5	207203
36.chr05.5453043	Set 2	5	5453043
37.chr05.10623096	Set 1	5	10635202
38.chr05.13667569	Set 2	5	13667569
39.chr05.CMPSNP2005	Set 1	5	18848923
40.chr05.22740024	Set 2	5	23724042
41.chr05.28336873	Set 2	5	29323199
42.chr05.SFMe067	Set 1	5	27626332
43.chr06.192644	Set 1	6	192531
44.chr06.4668974	Set 2	6	4668595
45.chr06.9195571	Set 1	6	10272345
46.chr06.16161069	Set 2	6	17238074
47.chr06.Cm0354	Set 1	6	20714321
48.chr06.27162827	Set 2	6	27488880
49.chr06.31288929	Set 2	6	37384976
50.chr06.Cm0334	Set 1	6	33254269
51.chr07.Cm0378	Set 1	7	605361
52.chr07.4640077	Set 2	7	4639809
53.chr07.8649992	Set 2	7	9180942
54.chr07.12827446	New 2017	7	12827446	GAAGGTGACCAAGTTCATGCTAGCTATTATGTGTACATAGTGGAC	GAAGGTCGGAGTCAACGGATTGCTAGCTATTATGTGTACATAGTGGAT	CAATCTACCATGCAAGCCTTCTTCATTAA
55.chr07.16723157	Set 1	7	18255891
56.chr07.21660366	Set 2	7	23195083
57.chr07.26579158	Set 1	7	28763344
58.chr08.SFMe103	Set 1	8	927708
59.chr08.4529475	Set 2	8	4528472
60.chr08.8108488	Set 2	8	9257289
61.chr08.Cm0416	Set 1	8	13121296
62.chr08.16015808	Set 2	8	16845205
63.chr08.20327768	Set 1	8	22074535
64.chr08.26100960	Set 1	8	27931194
65.chr08.29235604	Set 2	8	31121016
66.chr08.32367211	Set 1	8	34618869
67.chr09.221227	Set 1	9	221105
68.chr09.3209104	Set 2	9	3211903
69.chr09.CMPSNP2233	Set 1	9	6232723
70.chr09.11374018	Set 2	9	11694885
71.chr09.16568949	Set 1	9	17699963
72.chr09.21559402	Set 2	9	21559402
73.chr09.23567699	Set 1	9	24703212
74.chr10.199950	Set 1	10	200670
75.chr10.3312202	Set 2	10	3312414
76.chr10.6419532	Set 2	10	6904064
77.chr10.9527106	Set 1	10	13293187
78.chr10.13644707	Set 2	10	10468205
79.chr10.17978855	Set 1	10	18673587
80.chr10.21569265	Set 2	10	22265855
81.chr10.25162331	Set 1	10	25092006
82.chr11.326178	Set 1	11	326654
83.chr11.5065308	Set 2	11	5065308
84.chr11.Cm0422	Set 1	11	10934807
85.chr11.16501717	Set 2	11	17337052
86.chr11.Cm0429	Set 1	11	25184315
87.chr11.25478675	Set 2	11	27841375
88.chr11.SFMe132	Set 1	11	31744823
89.chr11.34327714	New 2017	11	34327714	GAAGGTGACCAAGTTCATGCTTGACTCCAAAGAAGAATGGAATCTG	GAAGGTCGGAGTCAACGGATTGTTGACTCCAAAGAAGAATGGAATCTA	TGACTGTTATTCCATTAATGGCTCTACTAT
90.chr12.187889	Set 1	12	187947
91.chr12.4088244	Set 2	12	4088916
92.chr12.7995261	Set 1	12	7997230
93.chr12.13389730	Set 2	12	13555744
94.chr12.Cm0198	Set 1	12	21531066
95.chr12.24436560	Set 2	12	24436560
96.chr12.Cm0175	Set 1	12	27349282

## Sheet: d. Additional SNPs
Table S5 Information about the SNPs used to develop and genotype the IL collection. D Additional SNPs
ID SNP	Chromosome	Position v3.6.1	Primer allele 1	Primer allele 2	Common primer
chr01_1820240	1	1820240	GAAGGTGACCAAGTTCATGCTGCAAGAAGCACAGAAGCATCACAT	GAAGGTCGGAGTCAACGGATTCAAGAAGCACAGAAGCATCACAC	CTGGGTTGTTAAGAATGCACTCCCAT
chr01_3527527	1	3527527	GAAGGTGACCAAGTTCATGCTAACTATATTCGATAACAATTTAAATAACCCAAC	GAAGGTCGGAGTCAACGGATTAACTATATTCGATAACAATTTAAATAACCCAAT	CTCTTGTCCACATGCTTTGGCAGAT
chr02_2001749	2	2001749	GAAGGTGACCAAGTTCATGCTAGCAAGCAATTCATCGATCAACCG	GAAGGTCGGAGTCAACGGATTGAGCAAGCAATTCATCGATCAACCT	ATCATAACTTAACTAGTAAAAATATGTATT
chr02_4252509	2	4252509	GAAGGTGACCAAGTTCATGCTCACTGCAGATCCAAGCTGCAGTT	GAAGGTCGGAGTCAACGGATTACTGCAGATCCAAGCTGCAGTC	GGCCAAAGAAGGCCCCTAGTGTT
chr05_4022472	5	4022472	GAAGGTGACCAAGTTCATGCTATATAAAAAAGTTAGCAAGCAGCGGCT	GAAGGTCGGAGTCAACGGATTATAAAAAAGTTAGCAAGCAGCGGCC	CCCTACTGAATGTTGTTTGAGCCCAT
chr06_1817136	6	1817136	GAAGGTGACCAAGTTCATGCTGCCAGTCAGTCTAAATCGCATTATAATAT	GAAGGTCGGAGTCAACGGATTCCAGTCAGTCTAAATCGCATTATAATAG	GACAAAGCTGTTCATATTGAAGATGGCAA
chr06_3603195	6	3603195	GAAGGTGACCAAGTTCATGCTCAATTGTTGTAAGATGAAGAATTCAACCATA	GAAGGTCGGAGTCAACGGATTAATTGTTGTAAGATGAAGAATTCAACCATC	GTAGATAAAAGAGGGTAAATTAACATCTAA
chr06_6036246	6	6036246	GAAGGTGACCAAGTTCATGCTATATTTAAGAAGTTTAAGAGGTAAAAATAGACA	GAAGGTCGGAGTCAACGGATTATATTTAAGAAGTTTAAGAGGTAAAAATAGACC	CAATAGTATATCAGGAGACAGAAGATGGAA
chr06_7966578	6	7966578	GAAGGTGACCAAGTTCATGCTTGCTTGCGAAAGGTGCTTGCC	GAAGGTCGGAGTCAACGGATTCTTGCTTGCGAAAGGTGCTTGCT	CTGAAGGCCGCCACACTCTAGAT
chr06_34397042	6	34397042	GAAGGTGACCAAGTTCATGCTCCAACATCCACGTGGCGATCTAA	GAAGGTCGGAGTCAACGGATTCCAACATCCACGTGGCGATCTAT	CGCTGCCTTCGAGGTCCCCA
chr06_35912452	6	35912452	GAAGGTGACCAAGTTCATGCTTCAGGCCAGCACAAGCATCA	GAAGGTCGGAGTCAACGGATTCAGGCCAGCACAAGCATCG	AAGAATGTGGTACGCAATGTGCTTGAA
chr07_23067637	7	23067637	GAAGGTGACCAAGTTCATGCTCAGTGGAAGTATTGGAGAAGGCG	GAAGGTCGGAGTCAACGGATTCAGTGGAAGTATTGGAGAAGGCA	TCCATCATCGAAGCGCCCGTCT
chr07_24250973	7	24250973	GAAGGTGACCAAGTTCATGCTAATTGATTATTTATCGATCGATCATACC	GAAGGTCGGAGTCAACGGATTGACTAATTGATTATTTATCGATCGATCATACT	AAAGTTAAAACTTTTGATTCTAGAGGACAA
chr08_5855890	8	5855890	GAAGGTGACCAAGTTCATGCTAAATCAACAAAATCTATCAAGTGTAATAGTAAG	GAAGGTCGGAGTCAACGGATTAAATCAACAAAATCTATCAAGTGTAATAGTAAT	TTTTTCTATGGATACTTAGCTTTCTCGTAA
chr08_7079428	8	7079428	GAAGGTGACCAAGTTCATGCTGTATTAATTGAGGAGAGTTAGAAGCC	GAAGGTCGGAGTCAACGGATTGTTGTATTAATTGAGGAGAGTTAGAAGCT	ATTCAGAGGTAGACTCATAACTGATAGCA
24b.chr03.24792568	3	24792568	GAAGGTGACCAAGTTCATGCTGTACTAATTTTAGATTGCGATCTTTCATCA	GAAGGTCGGAGTCAACGGATTACTAATTTTAGATTGCGATCTTTCATCG	CACTATGCTTGATGGAATTTGTCCTTGTA
35a.chr05.58213	5	58213	GAAGGTGACCAAGTTCATGCTCGTATAATATGATAGAGATTAAACAAGCAG	GAAGGTCGGAGTCAACGGATTATCGTATAATATGATAGAGATTAAACAAGCAA	GGTTCTTGTTAATCAATTGCATTTAGAGTA
73b.chr09.23568071	9	23568071	GAAGGTGACCAAGTTCATGCTAATTAATGTGATTGATTTATTCATCTATTGTCT	GAAGGTCGGAGTCAACGGATTAATTAATGTGATTGATTTATTCATCTATTGTCC	GCCTTTTGATTTCGTACTTTTTTTCAACTA
1b.chr01_221438	1	221438	GAAGGTGACCAAGTTCATGCTAAGTTATGGCATGCTTGCCTCCA	GAAGGTCGGAGTCAACGGATTAGTTATGGCATGCTTGCCTCCG	CCTGTCGAATGGGGTTTGCAATATCAA
2b.chr01_4691157	1	4691157	GAAGGTGACCAAGTTCATGCTCAGGTAATGCAACTTTCTTAACAGATTTTA	GAAGGTCGGAGTCAACGGATTCAGGTAATGCAACTTTCTTAACAGATTTTT	CGAACATGACATGTCTTACACGACATTT
