# Supplementary material for: A novel introgression line collection to unravel the genetics of climacteric ripening and fruit quality in melon
Source: Sci Rep. 2021 May 31;11:11364. doi: 10.1038/s41598-021-90783-6 (PMC8166866; doi:10.1038/s41598-021-90783-6)
Supplement: Supplementary file 5 — Supplementary Information 5. [file 41598_2021_90783_MOESM5_ESM.xlsx]

## Sheet: a. Normality test
Table S6 Tests applied to check the assumptions for the Dunnet test. A. p-values obtained in the Shapiro test to check normality of the data. If p-value < 0.05 (bold numbers), it is not considered normal. Some data cannot be tested because the lack of variability in the replicates.
	EARO	ECD	EALF	HAR	FW	FIR	SSC	FP	FA	FL	FWI	FS	FC
PS1.1	0.31404	0.000130978	0.0183615	0.999856	0.77821	0.368968	0.611797	0.591001	0.7679	0.739245	0.24964	0.281962	0.24964
PS1.2	-	-	-	0.753973	0.189318	0.402044	0.431647	0.274156	0.248023	0.0825217	0.00226953	0.49664	0.00226953
PS1.3	0.594832	0.594832	0.391506	0.692304	0.847509	0.324641	0.619886	0.701465	0.785307	0.687972	0.215439	0.520105	0.215439
PS1.4	0.31404	0.600615	0.420659	0.130658	0.807255	0.262751	0.177419	0.953567	0.799118	0.739136	0.567614	0.434259	0.567614
PS10.1	0.777253	0.161191	0.777253	0.024852	0.100623	0.829556	0.378958	0.129118	0.0712256	0.0767141	0.910288	0.359123	0.910288
PS10.2	0.502168	0.368999	0.502168	0.269282	0.389878	0.366841	0.555821	0.752242	0.327741	0.683149	0.147748	0.283162	0.147748
PS11.1	0.813952	0.813952	0.463263	0.577355	0.0564463	0.705523	0.971459	0.51477	0.762318	0.938775	0.111666	0.769616	0.111666
PS11.2	0.224231	0.229714	0.161239	0.161239	0.21323	0.242792	0.269285	0.173892	0.402624	0.548417	0.55588	0.305895	0.55588
PS11.3	0.061482	0.0612511	0.31404	0.82364	0.642324	0.827237	0.698925	0.708741	0.418423	0.37701	0.462674	0.975779	0.462674
PS12.1	0.346331	0.384181	0.0904124	0.384181	0.312475	0.521332	0.437429	0.587114	0.462785	0.259835	0.462825	0.574583	0.462825
PS12.2	0.467739	0.825828	0.825828	0.271729	0.752162	0.841943	0.649434	0.947654	0.915605	0.911442	0.708143	0.586782	0.708143
PS12.3	0.31404	0.22792	0.103233	0.00961987	0.487634	0.21166	0.231421	0.488795	0.231648	0.117479	0.50232	0.686517	0.50232
PS2.1	0.32543	0.31404	0.32543	0.145844	0.800597	0.254056	0.979473	0.686894	0.746938	0.255186	0.408691	0.127704	0.408691
PS2.2	0.42482	0.959978	0.17767	0.0435987	0.0283619	0.142149	0.511659	0.169199	0.216554	0.111615	0.129359	0.810714	0.129359
PS3.1	-	-	-	0.32543	0.0593066	0.0378768	0.146427	0.902788	0.0653455	0.605065	0.511553	0.0901787	0.511553
PS3.2	-	0.636887	-	0.00647	0.436025	0.374628	0.715473	0.407617	0.17373	0.0952284	0.896595	0.355749	0.896595
PS4.1	0.849971	0.910856	0.71428	0.272453	0.916001	0.02281	0.730731	0.938294	0.98646	0.886952	0.561689	0.305696	0.561689
PS4.2	0.00396899	0.0199697	0.00110726	0.0930664	0.576346	0.0441904	0.732381	0.573421	0.526205	0.491561	0.0304209	0.144395	0.0304209
PS4.3	0.0850669	0.609669	0.311776	0.780578	0.9897	0.409005	0.230586	0.351661	0.991326	0.364041	0.887258	0.58451	0.887258
PS4.4	-	-	-	0.954644	0.547208	0.85626	0.461322	0.272025	0.964052	0.442547	0.0225864	0.0523714	0.0225864
PS5.1	0.091135	0.211705	0.211705	0.00650258	0.636398	0.234651	0.573966	0.285042	0.372933	0.223671	0.0928343	0.201299	0.0928343
PS5.2	0.224231	0.200624	0.200624	0.102995	0.231295	0.583388	0.7453	0.526218	0.208199	0.189479	0.145037	0.564282	0.145037
PS6.2	0.405485	0.403739	0.993668	0.519599	0.426967	0.925865	0.232365	0.291204	0.115449	0.428431	0.407632	0.0200621	0.407632
PS7.1	0.0309095	0.211705	0.918127	0.386646	0.0434523	0.3544	0.474536	0.603433	0.0331553	0.00680162	0.925753	0.720549	0.925753
PS7.2	0.0347304	0.00135075	0.0778434	0.863074	0.528478	0.845269	0.796706	0.959886	0.644749	0.525159	0.378975	0.405765	0.378975
PS7.3	0.211705	0.820086	0.167003	0.22116	0.119277	0.576875	0.695667	0.255835	0.189253	0.398228	0.438998	0.849116	0.438998
PS8.1	0.554381	0.554381	0.0347304	0.388802	0.248187	0.336919	0.0513546	0.217298	0.462562	0.303951	0.401041	0.480749	0.401041
PS8.2	0.00114537	0.0505499	0.857348	0.58088	0.343061	0.337107	0.315089	0.605813	0.654313	0.204184	0.845546	0.317906	0.845546
PS8.3	0.237537	0.473271	0.091135	0.492772	0.808878	0.215925	0.680581	0.0554623	0.658314	0.720489	0.361928	0.0300406	0.361928
PS9.1	-	-	-	0.0238568	0.567496	0.501819	0.883225	0.079251	0.326138	0.474979	0.156339	0.327992	0.156339
PS9.2	0.463263	0.636887	-	0.0509793	0.46428	0.218592	0.491473	0.149184	0.866513	0.643713	0.246294	0.904311	0.246294
PS9.3	-	-	-	0.391479	0.725077	0.964833	0.43876	0.0928812	0.326921	0.0268029	0.856462	0.00734236	0.856462
VED	0.121621	0.255221	0.194229	0.269781	0.294409	0.664735	0.434167	0.442235	0.705453	0.374664	0.0518744	0.224745	0.0518744

## Sheet: b. Non-parametric test
Table S6 Tests applied to check the assumptions for the Dunnet test. B. QTLs detected using the non-parametric Mann-Whitney test of each IL against Ved, compared with the QTLs detected with Dunnnet's test (shown in Table 1). p-values were adjusted using the Holm-Bonferroni method.
Trait	QTL	p-value dunnet	p-value Mann-Whitney	Mann Whitney (p<0.1)
SSC	SSCQP8.2	0.0153	0.0485584	Significant
FW	FWQP2.2	0.0184	0.00322849	Significant
	FWQP4.1	0.0081	0.0101463	Significant
FA	FAQP4.1	0.0218	0.000469978	Significant
	FAQP10.1	0.0034	0.190476	Not significant
FP	FPQP4.1	0.003	0.000469978	Significant
	FPQP10.1	0.0011	0.0525531	Significant
FL	FLQP4.1	0.0144	0.0333883	Significant
	FLQP10.1	0.0091	0.378307	Not significant
FWI	FWIQP4.1	0.0088	0.0333883	Significant
	FWIQP10.1	<0.0001	0.0551385	Significant
FS	FSQP2.1	<0.0001	0.000373846	Significant
	FSQP4.4	0.03	0.097561	Significant
EALF	EALFQP6.2	0.0052	0.293391	Not significant
	EALFQP8.2	<0.0001	0.051035	Significant
EARO	EAROQP6.2	0.0062	0.117641	Not significant
	EAROQP8.2	<0.0001	0.00588564	Significant
	EAROQP11.3	0.0012	1	Not significant
ECD	ECDQP11.2	0.0321	0.607552	Not significant
HAR	HARQP2.2	0.0254	0.00524918	Significant
	HARQP6.2	0.0385	0.0400595	Significant
	HARQP8.2	<0.0001	0.00524918	Significant
FIR	FIRQP2.1	< 0.0001	0.0178971	Significant
	FIRQP4.1	0.0109	0.0973438	Significant
	FIRQP8.2	0.0181	0.066985	Significant
	FIRQP8.3	0.0835	0.0177086	Significant
	FIRQP12.2	0.0192	0.117124	Not significant
